# Supplementary material for: Transcriptome-wide analysis of the function of Ded1 in translation preinitiation complex assembly in a reconstituted in vitro system
Source: bioRxiv. 2024 Feb 5:2023.10.16.562452. Originally published 2023 Oct 16. Preprint. [Version 2] doi: 10.1101/2023.10.16.562452 (PMC10659408; doi:10.1101/2023.10.16.562452)
Supplement: Supplement 1 [file media-1.xlsx]

## Sheet: mRPF_Ded1_for_Fig2
YORF	mRPF_0nM_Ded1	mRPF_100nM_Ded1	mRPF_500nM_Ded1	FC_100/0nM_Ded1	FC_500/0nM_Ded1	FC500/100nM_Ded1	FDR_100/0nM_Ded1	FDR_500/0nM_Ded1	FDR500/100nM_Ded1
YAL012W	446.569	319.005	265.602	-0.479183	-0.750791	-0.271607	0.281426	0.0602082	0.737742
YAL061W	149.466	131.874	117.334	-0.220719	-0.37018	-0.149461	0.706054	0.463389	0.898813
YAL060W	98.431	112.504	185.707	0.224917	0.902719	0.677802	0.687077	0.0371778	0.295278
YAL055W	22.2813	27.2991	32.4015	0.156151	0.45986	0.303709	0.88762	0.596225	0.868837
YAL053W	52.321	182.008	242.554	1.8464	2.24226	0.395859	0.000124808	1.18e-06	0.640874
YAL049C	64.6238	64.8737	69.4628	-0.0398317	0.103978	0.14381	0.95559	0.876665	0.912478
YAL047C	17.6528	18.3421	31.5	-0.23792	0.699967	0.937887	0.829422	0.392589	0.443378
YAL046C	110.354	70.8748	66.9012	-0.650693	-0.712646	-0.0619528	0.30827	0.228865	0.968749
YAL044C	699.504	2626.12	3968.53	1.8978	2.49605	0.598253	2.02e-05	6.06e-09	0.438732
YAL043C	29.7083	22.8421	26.8558	-0.471724	-0.237388	0.234336	0.558375	0.764334	0.888959
YAL042W	119.095	291.55	444.175	1.24478	1.85927	0.614493	0.00119043	2.54e-07	0.272163
YAL041W	9.075	23.9593	52.0787	1.4078	2.49804	1.09024	0.0637888	0.000178184	0.178011
YAL039C	57.3766	87.3693	116.906	0.648368	1.05395	0.405581	0.191379	0.0173734	0.59409
YAL038W	14871.7	24153.7	27444.4	0.69947	0.88375	0.18428	0.02723	0.00315942	0.779139
YAL036C	2235.88	4716.7	3115.69	1.08014	0.481508	-0.598636	0.00296794	0.213151	0.286878
YAL035W	644.214	608.362	391.549	-0.0736903	-0.714484	-0.640794	0.922889	0.195356	0.467049
YAL034W-A	38.5873	79.5316	57.9088	0.965002	0.502125	-0.462877	0.0578113	0.347857	0.570105
YAL032C	64.8387	87.7274	91.4957	0.483295	0.525471	0.042176	0.338007	0.260407	0.970718
YAL030W	69.1357	103.835	125.98	0.550219	0.837079	0.28686	0.212835	0.0349122	0.697545
YAL025C	73.4468	68.2631	29.1572	-0.210641	-1.34996	-1.13932	0.763533	0.0130653	0.148635
YAL023C	682.562	1349.35	2650.59	0.982761	1.95649	0.973727	0.0158696	1.5e-07	0.0677154
YAL022C	11.6028	22.2377	50.9561	1.22177	2.36299	1.14121	0.166799	0.00187235	0.266888
YAL019W	16.8544	18.7087	25.3953	0.211857	0.652755	0.440898	0.849907	0.443087	0.778283
YAL016W	25.9388	109.033	307.823	2.04941	3.56646	1.51704	0.00124553	1.31e-09	0.0442784
YAL013W	29.3209	18.6151	24.4035	-0.526276	-0.217863	0.308413	0.502063	0.780241	0.835299
YAL008W	290.017	787.032	624.116	1.44438	1.10948	-0.334899	0.00224811	0.0196778	0.729669
YAL007C	61.0106	157.247	221.867	1.40913	1.88592	0.476789	0.000611659	1.22e-06	0.452597
YAL005C	1460.85	1338.11	1163.88	-0.128937	-0.331425	-0.202488	0.807328	0.433166	0.813181
YAL003W	29250.1	52739.2	49665.8	0.850155	0.763633	-0.0865216	0.00775298	0.0152401	0.912478
YAR002W	19.6531	33.1917	39.2497	0.533378	0.82052	0.287142	0.542643	0.282078	0.86131
YAR002C-A	96.874	241.602	195.498	1.31051	0.997014	-0.313496	0.00107841	0.013597	0.67327
YAR007C	533.221	616.189	608.425	0.201236	0.188202	-0.013034	0.637837	0.626886	0.991887
YAR015W	2136.53	2122.83	1023.45	-0.00730881	-1.06096	-1.05365	0.994813	0.0986387	0.270337
YAR027W	1197.69	1416.05	2183.15	0.240035	0.865314	0.625279	0.708987	0.0912984	0.455043
YAR028W	215.152	167.947	207.486	-0.376622	-0.0679599	0.308662	0.460935	0.897845	0.72469
YAR033W	8.41678	42.9832	33.6931	2.22333	1.92078	-0.302551	0.00493141	0.014803	0.840333
YAR042W	15.2766	55.753	50.1432	1.71914	1.55141	-0.167726	0.00415907	0.00882775	0.898813
YAR071W	2270.61	2175.15	3487.25	-0.0647535	0.616828	0.681581	0.877482	0.0358805	0.0888207
YER114C	0.42714	15.4775	40.3796	4.14664	5.47838	1.33174	0.00298777	2.8e-05	0.144387
YER169W	0	17.4624	83.8382	5.32348	7.45108	2.1276	0.000220625	4.06e-08	0.003839
YEL071W	487.43	587.573	774.39	0.257329	0.656501	0.399172	0.500568	0.0398491	0.447721
YEL065W	255.914	249.455	309.295	-0.0619728	0.266898	0.328871	0.917123	0.5629	0.673557
YEL064C	31.4169	33.7165	12.871	-0.0582885	-1.37855	-1.32026	0.950883	0.0597203	0.209544
YEL063C	80.0499	245.878	300.931	1.6267	1.92115	0.294449	0.00153266	9.31e-05	0.779642
YEL060C	50.0754	120.372	96.8875	1.36396	1.01725	-0.346716	0.00602198	0.0427466	0.705638
YEL059C-A	96.7224	114.602	143.425	0.219979	0.553913	0.333933	0.671298	0.189522	0.646645
YEL058W	718.336	973.607	466.248	0.448722	-0.617556	-1.06628	0.569297	0.382383	0.281421
YEL056W	116.667	324.441	280.809	1.43519	1.23649	-0.198702	0.000160774	0.001044	0.808752
YEL055C	59.0595	57.439	34.2484	-0.0249831	-0.796074	-0.771091	0.968122	0.113767	0.295278
YEL054C	2011.78	3679.06	4277.29	0.868661	1.08645	0.217786	0.100947	0.0299705	0.857677
YEL052W	48.3461	74.8748	74.2063	0.516889	0.522486	0.00559647	0.365625	0.326213	0.998148
YEL051W	1242.64	1498.92	1972.55	0.274021	0.668728	0.394707	0.446897	0.0290259	0.440431
YEL050C	30.2311	80.2328	467.748	1.41003	3.95484	2.54481	0.000934512	2.26e-26	1.33e-14
YEL047C	16.2966	37.3263	29.6828	1.05614	0.866817	-0.189322	0.157509	0.23749	0.906492
YEL046C	1051.02	1861.78	2088.55	0.827153	0.992183	0.16503	0.0164857	0.00250623	0.831868
YEL044W	59.5426	178.889	208.926	1.59505	1.84848	0.253426	3.68e-05	6.52e-07	0.728971
YEL042W	39.0448	470.806	635.334	3.4887	3.93429	0.445584	6.92e-09	2.3e-11	0.705638
YEL040W	186.137	137.574	130.009	-0.456713	-0.534167	-0.0774542	0.508201	0.393908	0.960105
YEL039C	299.244	205.411	207.779	-0.550414	-0.538064	0.0123501	0.17749	0.166651	0.992649
YEL038W	155.07	295.399	161.271	0.913599	0.0505536	-0.863045	0.0116827	0.910226	0.065833
YEL037C	65.3965	259.823	214.876	1.98956	1.70248	-0.287077	6.02e-05	0.000542823	0.779642
YEL036C	0.854279	31.2949	56.2629	4.33945	5.24332	0.903873	0.000416971	7.86e-06	0.301966
YEL034W	15282	31541.1	24466.9	1.0454	0.678918	-0.366486	0.00213109	0.0509666	0.545035
YEL032W	92.92	145.471	180.773	0.594066	0.934583	0.340517	0.252977	0.044249	0.701194
YEL029C	37.6629	142.345	162.962	1.85992	2.09337	0.233443	0.000909546	0.000101455	0.850347
YEL027W	2714.78	8206.48	7670.28	1.59633	1.49857	-0.0977546	0.000325224	0.000601189	0.933882
YEL026W	30474.1	21863.7	44931.2	-0.479119	0.560042	1.03916	0.389028	0.2756	0.1312
YEL024W	126.186	211.564	191.984	0.706024	0.581731	-0.124293	0.0568128	0.110919	0.887458
YEL022W	13.729	104.495	156.06	3.04656	3.62685	0.580291	7.06e-06	2.69e-08	0.569192
YEL021W	15.538	25.8131	11.234	0.705415	-0.463888	-1.1693	0.409295	0.606695	0.299179
YEL020W-A	1047.27	2612.45	3230.49	1.31937	1.62514	0.30577	0.000115493	8.42e-07	0.640874
YEL020C	6.34173	74.6931	65.9289	3.24203	3.08534	-0.156683	1.78e-06	3.77e-06	0.902275
YEL019C	55.9947	30.6604	15.5659	-0.794911	-1.82705	-1.03214	0.224249	0.00291953	0.295278
YEL017C-A	17184.5	27756.4	32433.5	0.691396	0.916177	0.224781	0.0343936	0.00284345	0.729669
YEL017W	32.0959	136.019	295.502	2.13945	3.25391	1.11446	0.000817721	6.01e-08	0.201443
YEL015W	116.165	118.69	124.82	0.0858333	0.120064	0.034231	0.893315	0.830879	0.976856
YEL013W	2.79392	967.753	1437.61	8.03195	8.59891	0.566962	1.99e-27	1.14e-31	0.207701
YEL012W	172.683	320.279	119.616	0.872853	-0.530403	-1.40326	0.0500411	0.254357	0.0071703
YEL011W	8.80889	31.4121	22.67	1.55044	1.12873	-0.421711	0.075595	0.200543	0.786006
YEL009C	102.065	214.678	989.142	1.05899	3.25691	2.19793	0.00225687	2.79e-26	1.3e-12
YEL003W	189.01	694.736	384.094	1.88042	1.0278	-0.852619	0.000154253	0.0474426	0.26599
YEL002C	884.521	988.571	1420.4	0.152878	0.678732	0.525854	0.784423	0.108739	0.443378
YEL001C	9446.88	5251	7157.52	-0.847306	-0.40033	0.446976	0.206175	0.560291	0.716116
YER001W	26.5176	37.4186	25.5057	0.379086	-0.109091	-0.488177	0.6441	0.892423	0.693073
YER002W	508.647	544.867	491.41	0.0937834	-0.0536413	-0.147425	0.86289	0.907797	0.877589
YER003C	347.506	245.404	297.192	-0.491508	-0.227183	0.264325	0.234175	0.589244	0.728083
YER004W	50.6125	119.84	78.7653	1.22387	0.613853	-0.610016	0.0170486	0.258023	0.443378
YER006W	2444.78	1885.76	1391.56	-0.37814	-0.813817	-0.435677	0.235906	0.00356826	0.343574
YER008C	13.3464	18.7927	55.7601	0.181914	1.89334	1.71143	0.868128	0.00677009	0.0553628
YER009W	929.05	1224.31	1010.9	0.388761	0.114674	-0.274087	0.514238	0.85248	0.797875
YER010C	0	33.7067	59.3171	6.10483	6.95561	0.85078	1.34e-05	2.88e-07	0.348078
YER011W	928.529	607.139	634.604	-0.605573	-0.548563	0.0570102	0.0877406	0.110799	0.946128
YER012W	28.7234	62.5326	57.9597	1.004	0.873535	-0.130462	0.0928132	0.134433	0.919445
YER015W	12.4267	20.1399	29.6852	0.735451	1.26097	0.525517	0.41019	0.101985	0.693073
YER016W	13.0755	98.834	122.708	2.99532	3.31713	0.321809	1.67e-07	2.33e-09	0.716492
YER017C	3.87928	155.879	452.694	5.10534	6.65986	1.55452	2.8e-12	4.41e-21	0.000188324
YER018C	15.4167	26.1839	90.6383	0.778947	2.44821	1.66927	0.288671	2.5e-05	0.0146381
YER019C-A	152.337	517.67	862.6	1.74719	2.48948	0.742298	1.59e-07	6.27e-15	0.107475
YER020W	9.36672	22.0378	18.4118	1.07461	0.824927	-0.249681	0.212634	0.331661	0.888702
YER021W	18.4673	63.0542	42.0216	1.78464	1.21377	-0.570867	0.0022245	0.0442639	0.517901
YER022W	38.3212	25.7691	54.128	-0.732832	0.408891	1.14172	0.3045	0.542314	0.197155
YER023W	3147.06	5981.33	4269.92	0.926787	0.440333	-0.486453	0.00568593	0.213151	0.364966
YER025W	1490.79	2703.19	2843.29	0.859802	0.932731	0.0729283	0.0249293	0.0114312	0.941053
YER026C	3618.35	864.659	1437.1	-2.06674	-1.33284	0.733902	2.22e-13	2.4e-06	0.0760972
YER027C	64.8785	248.123	211.709	1.90668	1.68441	-0.222268	1.06e-07	2.02e-06	0.749394
YER029C	44.2357	32.7691	39.5605	-0.454866	-0.175566	0.2793	0.547216	0.817471	0.84531
YER030W	294.315	141.768	170.851	-1.07609	-0.791698	0.284396	0.0140827	0.0687429	0.750276
YER031C	491.667	616.923	646.04	0.324488	0.397594	0.0731063	0.44842	0.308504	0.938439
YER034W	439.784	245.6	120.969	-0.868074	-1.87306	-1.00498	0.0509012	4.14e-06	0.0966873
YER035W	853.427	895.895	875.084	0.0624238	0.0299232	-0.0325005	0.900089	0.945007	0.973314
YER036C	1149.8	1623.47	2221.79	0.492794	0.946472	0.453678	0.265299	0.0152492	0.503862
YER037W	1373.25	1617.94	863.007	0.232438	-0.67098	-0.903418	0.558375	0.0423231	0.0338588
YER042W	139.574	331.421	208.229	1.20524	0.547911	-0.657331	0.0207183	0.320154	0.433847
YER043C	3558.54	5770.49	5053.58	0.698428	0.506506	-0.191922	0.0226637	0.0992752	0.757536
YER044C	337.462	590.47	829.234	0.8037	1.29464	0.490945	0.0126205	1.33e-05	0.305787
YER048C	394.261	245.512	370.023	-0.691489	-0.0869572	0.604532	0.140573	0.872459	0.39219
YER048W-A	155.481	186.677	351.249	0.298664	1.19766	0.898999	0.508983	0.000725131	0.062701
YER049W	545.4	454.854	437.084	-0.277034	-0.322561	-0.0455267	0.434676	0.321782	0.954422
YER053C	207.064	523.215	484.624	1.3296	1.21879	-0.11081	0.000355306	0.000887591	0.907197
YER053C-A	59.5123	113.39	78.2979	0.878837	0.35138	-0.527457	0.0632032	0.491379	0.465966
YER055C	1295.29	875.121	831.543	-0.565877	-0.642481	-0.0766038	0.0502774	0.0200468	0.912478
YER056C	1106.58	1429.98	1338.71	0.366978	0.27229	-0.0946888	0.365911	0.488998	0.912478
YER056C-A	21552.6	23542.6	13968.8	0.127677	-0.625475	-0.753152	0.819291	0.132108	0.205305
YER057C	519.708	791.16	711.208	0.598789	0.445616	-0.153173	0.175285	0.305152	0.882124
YER058W	96.5311	88.1639	88.911	-0.0877829	-0.103878	-0.0160952	0.888264	0.849258	0.992022
YER059W	18.0099	111.992	170.099	2.55604	3.15187	0.595837	2.84e-08	1.01e-12	0.274255
YER061C	193.272	84.9997	83.2498	-1.23827	-1.21954	0.0187303	0.00466334	0.00406248	0.989977
YER062C	777.61	892.868	599.62	0.199616	-0.376389	-0.576005	0.673208	0.350582	0.324353
YER063W	63.0904	341.474	286.445	2.4601	2.20873	-0.251372	1.01e-10	4.91e-09	0.736354
YER064C	178.931	140.409	153.804	-0.319597	-0.202198	0.1174	0.574331	0.710492	0.91815
YER067W	33.4825	71.0542	83.1024	1.13261	1.34174	0.209134	0.0189264	0.00317474	0.822938
YER068W	120.689	373.717	412.124	1.57555	1.73015	0.154602	0.000215232	2.67e-05	0.887458
YER070W	164.493	223.546	148.996	0.424725	-0.147832	-0.572557	0.416083	0.788594	0.442192
YER071C	31.935	40.0003	40.3935	0.243405	0.24793	0.00452466	0.78874	0.758279	0.998148
YER072W	407.316	3322.29	4490.8	3.02097	3.45583	0.434857	1.01e-20	2.04e-27	0.452597
YER073W	13.7385	33.6808	44.2858	1.42154	1.77638	0.354837	0.0597512	0.0116237	0.786283
YER074W	9939.14	18256.2	11436.1	0.877346	0.202454	-0.674892	0.00944786	0.59763	0.16463
YER074W-A	257.079	347.013	410.526	0.41706	0.667461	0.250401	0.431928	0.156024	0.796559
YER079W	40.5781	104.359	85.3996	1.35155	1.07283	-0.278713	0.00540635	0.0280397	0.762617
YER080W	53.7891	116.189	89.9043	1.05506	0.69111	-0.363945	0.0182871	0.129861	0.633062
YER082C	777.475	1023.09	501.089	0.392336	-0.635075	-1.02741	0.337339	0.0828599	0.0252501
YER083C	247.82	376.078	611.011	0.609698	1.3034	0.693697	0.325156	0.0147996	0.439923
YER086W	326.151	483.139	358.753	0.567114	0.141353	-0.425761	0.183362	0.765062	0.527305
YER087W	9.62338	33.999	41.0068	2.0263	2.23538	0.209077	0.01405	0.00442973	0.902275
YER087C-B	1001.96	2983.03	2927.64	1.57251	1.54499	-0.0275256	0.000226686	0.000216061	0.979118
YER088C	7.03025	140.835	233.221	4.47175	5.22601	0.754267	4.07e-10	5.72e-14	0.3154
YER089C	12.6834	182.07	190.566	4.12811	4.19275	0.064641	1.43e-10	3.48e-11	0.962546
YER090W	70.8186	72.7208	32.4448	0.0542443	-1.13213	-1.18637	0.935377	0.0170044	0.0564509
YER091C	140.528	389.371	368.144	1.45702	1.37988	-0.0771417	0.000495514	0.000776813	0.943149
YER092W	62.4464	23.5819	25.0015	-1.44251	-1.33081	0.111697	0.0335913	0.0425341	0.948403
YER093C-A	51.91	35.9144	25.1377	-0.627741	-0.993711	-0.36597	0.399181	0.139493	0.796464
YER094C	511.516	755.578	1032.65	0.554504	1.00966	0.455154	0.0843662	0.000483127	0.33888
YER099C	68.7787	109.746	99.9347	0.607995	0.46039	-0.147604	0.229055	0.350582	0.898813
YER100W	14.2566	47.4282	34.0008	1.81204	1.31597	-0.496071	0.00480026	0.0455148	0.618943
YER101C	214.325	169.514	193.413	-0.322676	-0.141093	0.181583	0.5805	0.811486	0.882124
YER102W	330.201	610.968	360.952	0.876094	0.119365	-0.756729	0.062055	0.831863	0.263759
YER103W	29.3068	30.1077	20.2964	-0.0180334	-0.57564	-0.557607	0.983132	0.413776	0.632229
YER107C	5.8142	58.1726	248.067	3.13869	5.27705	2.13835	0.000127487	4.77e-12	0.00283703
YER110C	8.51244	30.3927	14.9804	1.6451	0.696295	-0.948801	0.0378744	0.4268	0.381985
YER112W	25.9948	71.8968	198.143	1.43399	2.88493	1.45094	0.337683	0.0263723	0.510041
YER117W	230227	113361	126488	-1.02217	-0.864063	0.158108	0.000118363	0.00105636	0.787644
YER120W	120.638	315.268	446.481	1.33444	1.85206	0.517622	0.0347914	0.00165714	0.643238
YER122C	223.872	840.705	841.46	1.90456	1.90445	-0.000115445	1.3e-07	7.42e-08	0.99987
YER123W	2.26639	177.333	489.697	6.2808	7.75916	1.47837	6.42e-11	1.05e-16	0.000173146
YER124C	29.2158	27.2624	14.8254	-0.0538005	-1.00446	-0.950656	0.95559	0.210851	0.4462
YER125W	0	6.75597	79.6615	3.75291	7.3819	3.62899	0.025488	4.55e-07	0.000680497
YER126C	5414.24	4847.13	2676.82	-0.161514	-1.01691	-0.855399	0.81531	0.043168	0.259086
YER127W	544.879	690.905	724.689	0.332189	0.406726	0.0745378	0.408968	0.270157	0.932758
YER128W	10.5478	13.4473	25.6888	0.372586	1.13819	0.7656	0.715239	0.150954	0.528806
YER132C	0	25.4979	83.5648	5.85261	7.44538	1.59277	2.78e-05	2.39e-08	0.0174777
YER133W	236	850.001	606.648	1.8393	1.35116	-0.488139	3.83e-08	5.59e-05	0.378402
YER134C	32.8431	51.4239	49.2133	0.643716	0.57607	-0.0676468	0.39699	0.421485	0.969535
YER136W	712.49	1016.09	665.054	0.51601	-0.0980271	-0.614037	0.528796	0.906829	0.624081
YER139C	313.651	290.462	369.622	-0.130355	0.228792	0.359147	0.846485	0.675656	0.701194
YER141W	268.08	318.682	294.902	0.21035	0.1129	-0.0974504	0.689355	0.825931	0.924341
YER143W	562.701	500.81	264.65	-0.167221	-1.08781	-0.920593	0.844395	0.0765599	0.337664
YER145C	1530.57	3683.9	4509.82	1.26308	1.55729	0.29421	4.22e-05	1.71e-07	0.614948
YER146W	588.306	2481.55	2400.4	2.0688	2.02283	-0.0459699	8.42e-06	8.72e-06	0.972593
YER148W	18.794	286.752	305.638	3.95911	4.06118	0.102069	9.39e-15	7.17e-16	0.924341
YER150W	644.232	1053.52	711.597	0.717392	0.147044	-0.570347	0.0133319	0.656076	0.16406
YER151C	47.8792	72.2456	118.308	0.556398	1.25323	0.69683	0.257867	0.00248538	0.243812
YER154W	27.0801	52.7789	44.4474	0.869131	0.667815	-0.201316	0.115549	0.226813	0.860166
YER158C	4.95992	51.9251	130.259	3.30074	4.6454	1.34466	6.57e-06	1.82e-11	0.0100423
YER159C	47.4871	114.081	88.6988	1.28198	0.888208	-0.393774	0.016276	0.100094	0.680137
YER162C	56.5829	59.3877	34.2699	0.0736853	-0.660191	-0.733876	0.933254	0.304708	0.455043
YER164W	0	22.2443	69.1174	5.44092	7.17209	1.73117	0.000128766	1.06e-07	0.0180829
YER165W	721.684	1195.57	1506.03	0.730921	1.06515	0.334233	0.0528203	0.00237037	0.612337
YER174C	1.83925	35.682	35.1869	4.503	4.51682	0.0138181	0.000502444	0.000350693	0.997147
YER176W	57.638	154.388	227.16	1.33227	1.9072	0.574929	0.00159628	1.39e-06	0.352679
YER177W	20093.8	22213.8	24745.3	0.144548	0.300375	0.155826	0.716898	0.371886	0.82427
YER178W	1859.12	1195.04	1040.63	-0.640263	-0.837611	-0.197348	0.0479197	0.00593781	0.762331
YER180C-A	392.426	210.904	236.581	-0.918352	-0.735688	0.182664	0.0737356	0.14464	0.884209
YER182W	295.622	627.062	900.925	1.0772	1.60739	0.530195	0.0152146	9.69e-05	0.459615
YJL091C	27.3018	28.7829	19.1483	0.122204	-0.489967	-0.61217	0.908194	0.563644	0.658455
YJL026W	686.416	1510.15	1501.96	1.12879	1.12396	-0.00482635	0.0072373	0.00598472	0.998148
YJR125C	126.171	179.778	199.859	0.511152	0.67481	0.163659	0.377091	0.199383	0.898813
YJL218W	188.568	151.196	96.9214	-0.326454	-0.96237	-0.635916	0.641698	0.0923849	0.510041
YJL217W	787.687	841.049	705.636	0.0856015	-0.164122	-0.249724	0.85007	0.656076	0.689546
YJL208C	32.5628	44.7465	70.7885	0.563527	1.19713	0.633605	0.414885	0.0409832	0.500099
YJL207C	6.47714	29.5334	16.4346	2.17869	1.29728	-0.881414	0.0220167	0.195356	0.519446
YJL205C	161.531	221.303	293.321	0.452874	0.844631	0.391757	0.305292	0.0281061	0.554386
YJL201W	61.6971	118.642	179.499	0.927071	1.53908	0.612014	0.0804799	0.00127806	0.438732
YJL198W	24.5031	46.2217	57.3019	0.984604	1.25505	0.270445	0.169954	0.0575843	0.849827
YJL197W	117.083	84.4737	169.332	-0.475096	0.54204	1.01714	0.352681	0.237431	0.0870003
YJL196C	131.034	140.512	115.314	0.0579547	-0.198084	-0.256039	0.940624	0.760046	0.835299
YJL193W	64.5376	67.3502	38.7056	-0.0281391	-0.772384	-0.744245	0.971519	0.217963	0.447721
YJL192C	16.3667	85.6544	109.651	2.23778	2.59971	0.361932	0.000101169	2.47e-06	0.711775
YJL191W	551.287	413.286	498.892	-0.421324	-0.146504	0.27482	0.32352	0.741622	0.713586
YJL190C	34903	158308	179825	2.18123	2.36513	0.1839	2.38e-18	8.02e-22	0.743736
YJL189W	513.609	526.508	406.103	0.0415501	-0.337452	-0.379002	0.935377	0.374066	0.530187
YJL186W	65.7793	60.2735	66.6777	-0.171797	-0.0247056	0.147091	0.82674	0.971985	0.912478
YJL184W	5.35676	62.5102	50.1254	3.06321	2.77859	-0.28462	4.81e-05	0.000193103	0.830294
YJL183W	0.854279	38.7616	91.0013	4.6767	5.93017	1.25347	0.000111851	2.9e-07	0.0878001
YJL181W	11.6985	21.5819	21.4191	0.59833	0.62008	0.02175	0.525383	0.472334	0.993895
YJL180C	169.609	124.633	108.994	-0.448624	-0.641469	-0.192845	0.48985	0.270268	0.892669
YJL179W	1583.14	1679.24	1018.32	0.0812823	-0.638015	-0.719297	0.877482	0.0909485	0.178172
YJL178C	1919.03	2272.27	1317.66	0.244104	-0.54425	-0.788354	0.531139	0.0996298	0.0683943
YJL177W	4695.54	4071.74	6865.19	-0.207023	0.547991	0.755014	0.58189	0.0802889	0.0672126
YJL176C	54.6433	111.471	111.872	0.966664	1.00011	0.0334422	0.0791753	0.057827	0.978332
YJL174W	63.9352	76.4413	79.7077	0.299068	0.340139	0.0410706	0.626135	0.536362	0.974577
YJL173C	391.95	405.877	415.763	0.0417261	0.0803353	0.0386092	0.952028	0.896953	0.976856
YJL172W	565.596	833.632	1300.48	0.551151	1.19723	0.646079	0.171963	0.000727033	0.241601
YJL171C	168.517	93.2552	82.9983	-0.813681	-1.02994	-0.216259	0.0778015	0.0183743	0.833325
YJL170C	53.7681	38.9874	20.2915	-0.551181	-1.42386	-0.872683	0.343254	0.00735334	0.295793
YJL167W	2823.35	4333.71	6053.06	0.615547	1.09938	0.483833	0.109173	0.00161772	0.421416
YJL166W	5243.06	6415.14	4773.53	0.292318	-0.134594	-0.426912	0.645589	0.829766	0.650737
YJL165C	50.638	62.0767	68.1332	0.308885	0.429379	0.120494	0.626191	0.43778	0.920596
YJL164C	3.22106	23.4647	61.8265	2.42795	3.85306	1.42511	0.00776526	3.11e-06	0.0667989
YJL159W	50.3417	44.6378	77.9894	-0.194709	0.574926	0.769634	0.83679	0.423521	0.486024
YJL158C	5163.81	9301.37	9452.97	0.847299	0.871114	0.0238151	0.0398041	0.0288012	0.980056
YJL156C	47.7343	30.481	9.97681	-0.719453	-2.23265	-1.5132	0.353246	0.0020226	0.16463
YJL155C	13.568	61.5724	194.765	2.08412	3.73001	1.64589	0.00113582	1.96e-10	0.0108659
YJL154C	52.4915	230.597	346.351	2.11134	2.71549	0.604153	1.59e-07	2.18e-12	0.29212
YJL151C	1245.55	1174.15	848.078	-0.0797257	-0.554256	-0.47453	0.881049	0.150913	0.443378
YJL149W	13.7688	18.7582	20.1275	0.208706	0.407073	0.198367	0.849686	0.645079	0.912478
YJL148W	53.8591	97.52	135.604	0.790418	1.27909	0.488667	0.169356	0.013208	0.587394
YJL146W	27.4372	46.752	52.7554	0.642204	0.832977	0.190773	0.349802	0.181127	0.896494
YJL145W	227.347	310.405	234.848	0.433873	0.0494939	-0.384379	0.347867	0.922062	0.595383
YJL143W	126.578	497.631	409.192	1.92308	1.64781	-0.275263	0.00137912	0.00573964	0.844186
YJL140W	10.2163	116.495	133.55	3.35178	3.52508	0.173303	1.91e-07	2.01e-08	0.898813
YJL139C	29.5122	17.8259	32.1833	-0.591496	0.247795	0.839291	0.544185	0.794234	0.536965
YJL138C	5501.45	6424.19	5629.34	0.223825	0.032995	-0.19083	0.542215	0.930172	0.762575
YJL136C	40981.6	37285.2	28802.9	-0.136219	-0.50867	-0.372451	0.721961	0.0935541	0.453291
YJL134W	32.1707	23.0614	53.4146	-0.402245	0.726013	1.12826	0.568147	0.207302	0.147563
YJL133C-A	34.9296	26.525	43.4866	-0.534513	0.289649	0.824162	0.561036	0.741218	0.518056
YJL130C	2.79392	33.24	41.2457	3.20252	3.51892	0.316399	0.000558184	8.26e-05	0.801353
YJL128C	0.42714	37.8959	70.8171	5.44282	6.28892	0.846094	6.18e-05	1.6e-06	0.409448
YJL125C	61.2209	107.85	125.02	0.760599	0.980026	0.219428	0.111424	0.0278461	0.815188
YJL124C	596.843	2109.11	2761.52	1.8173	2.20754	0.390237	2.86e-13	9.95e-20	0.351254
YJL123C	215.829	271.035	239.919	0.294281	0.124931	-0.16935	0.628762	0.835621	0.892669
YJL122W	1056.31	1321.54	1399.08	0.323284	0.405264	0.0819796	0.508504	0.357397	0.938439
YJL121C	139.824	317.7	262.364	1.15993	0.895464	-0.264466	0.00132362	0.0136558	0.705638
YJL117W	640.974	1448.03	2744.15	1.17604	2.09814	0.922104	0.00286045	1.2e-08	0.0878331
YJL115W	6.37675	29.8475	38.5063	2.24904	2.6362	0.387156	0.00802893	0.00102133	0.766917
YJL111W	672.577	876.245	816.77	0.374263	0.270437	-0.103826	0.405654	0.53488	0.912478
YJL109C	22.8647	38.8003	40.5879	0.720853	0.807374	0.0865216	0.277577	0.188852	0.948785
YJL104W	33.0998	24.4055	31.3083	-0.401958	-0.029096	0.372862	0.598522	0.969703	0.76797
YJL102W	1.28142	20.3464	31.2128	3.26999	3.92334	0.653351	0.0133407	0.00161302	0.683949
YJL101C	4.76386	43.0949	75.6767	3.46208	4.27316	0.811083	4.99e-05	1.58e-07	0.289905
YJL099W	15.0805	17.1054	20.6088	0.148292	0.365316	0.217024	0.888264	0.664745	0.902275
YJL097W	282.408	287.012	145.588	0.039953	-0.950146	-0.990099	0.943541	0.0174775	0.0651055
YJL096W	22.2812	29.4906	36.5291	0.411203	0.799975	0.388772	0.577534	0.199737	0.728971
YJL090C	36.6173	25.8463	21.315	-0.432171	-0.790004	-0.357834	0.55249	0.220901	0.779642
YJL088W	303.227	346.602	409.84	0.188263	0.434304	0.24604	0.670544	0.235091	0.721995
YJL087C	18.2059	251.785	179.406	3.69342	3.21069	-0.48273	3.78e-09	2.56e-07	0.656734
YJL084C	6.76887	26.368	64.5697	1.54709	2.97734	1.43025	0.0661705	4.8e-05	0.0986065
YJL080C	4.76858	143.866	165.555	5.16062	5.3634	0.202778	5.06e-10	4.65e-11	0.87064
YJL079C	16.2009	77.7251	128.639	2.31468	3.00929	0.69461	5.28e-05	3.14e-08	0.352679
YJL074C	73.8389	113.763	80.8495	0.523665	0.0954594	-0.428206	0.334479	0.872609	0.612206
YJL069C	39.1054	47.7175	26.071	0.222969	-0.646042	-0.86901	0.763533	0.295835	0.318458
YJL068C	768.994	513.474	556.358	-0.578781	-0.469591	0.10919	0.130562	0.210851	0.906102
YJL066C	166.327	134.447	79.1312	-0.28052	-1.07164	-0.791116	0.607781	0.0166602	0.241837
YJL065C	596.17	556.726	425.23	-0.0969226	-0.487632	-0.39071	0.868128	0.260068	0.59555
YJL063C	1037.14	1000.5	1368.18	-0.0583343	0.396925	0.455259	0.921964	0.366305	0.517901
YJL062W-A	41.5072	37.4712	25.7814	-0.203915	-0.737565	-0.53365	0.779739	0.209039	0.590518
YJL055W	379.387	559.576	297.66	0.555065	-0.353096	-0.908161	0.474234	0.640453	0.395802
YJL053W	97.2992	76.7892	49.292	-0.304308	-0.982465	-0.678157	0.745132	0.194387	0.608196
YJL052W	2797.43	4243.07	3110.24	0.60238	0.154082	-0.448298	0.172274	0.752295	0.525334
YJL050W	272.719	298.077	195.233	0.103316	-0.492049	-0.595365	0.889325	0.387895	0.507792
YJL047C	5.94489	30.2357	36.6005	2.43076	2.75965	0.328896	0.0045405	0.000713592	0.80414
YJL044C	11.5024	94.6907	162.306	2.8902	3.66263	0.772422	0.000694716	6.38e-06	0.570105
YJL041W	19.3216	43.8861	47.6123	1.08169	1.1227	0.041019	0.175691	0.136674	0.979681
YJL036W	96.7083	92.4242	88.1241	-0.055802	-0.138547	-0.0827452	0.927747	0.786004	0.938439
YJL035C	5.91459	16.3603	52.9112	1.30566	2.9686	1.66294	0.225802	0.000963009	0.148635
YJL034W	3945.53	2976.45	3220.59	-0.408887	-0.294011	0.114876	0.205865	0.354332	0.879558
YJL033W	192.719	129.839	59.1545	-0.545244	-1.7027	-1.15746	0.289297	0.000132417	0.0670772
YJL029C	14.9896	39.8486	28.0776	1.34823	0.805011	-0.54322	0.0625768	0.285122	0.640874
YJL024C	661.665	837.566	395.062	0.331477	-0.746202	-1.07768	0.515769	0.0866812	0.0566971
YJL020C	59.8181	153.063	195.938	1.3023	1.6999	0.397604	0.00255333	2.93e-05	0.57896
YJL014W	868.72	2660.91	2411.23	1.61577	1.47347	-0.142297	1.51e-09	2.51e-08	0.822911
YJL012C	558.333	482.128	406.585	-0.224642	-0.461996	-0.237354	0.540887	0.140027	0.686846
YJL011C	193.587	187.346	127.051	-0.0615761	-0.620023	-0.558447	0.90904	0.112124	0.352605
YJL010C	52.0407	59.9487	48.9697	0.246961	-0.0670717	-0.314033	0.721006	0.920676	0.77652
YJL008C	922.993	2573.21	2399.07	1.47251	1.37342	-0.0990971	4.23e-06	1.3e-05	0.907197
YJL006C	8.67348	19.4732	28.6389	0.878898	1.41823	0.539333	0.390922	0.111453	0.738352
YJL005W	13.7385	54.8961	66.9752	2.07907	2.39174	0.312666	0.000561133	3.33e-05	0.749394
YJL004C	22.286	38.5002	48.1594	0.693777	0.980285	0.286508	0.32352	0.116175	0.820798
YJL003W	80.9346	49.4529	63.8195	-0.709283	-0.389021	0.320262	0.15681	0.435735	0.733308
YJL002C	2.26639	30.5915	56.0192	3.85776	4.63303	0.775272	0.000379692	7.68e-06	0.396539
YJL001W	1037.51	1313.43	807.09	0.3384	-0.365048	-0.703448	0.376203	0.304971	0.135225
YJR001W	27.1852	23.8753	26.5434	-0.125076	-0.0748656	0.0502107	0.902176	0.932685	0.977811
YJR003C	45.8041	62.7306	63.6136	0.372032	0.416248	0.0442166	0.525325	0.432358	0.972593
YJR005W	36.5917	34.8884	30.0954	-0.0440686	-0.243958	-0.199889	0.965228	0.794234	0.912934
YJR007W	340.38	1224.65	624.061	1.84075	0.874073	-0.96668	1.87e-06	0.0318873	0.0729167
YJR009C	18654.7	19570.7	16447.7	0.0694438	-0.181501	-0.250944	0.892206	0.661198	0.733308
YJR010C-A	44.9337	50.6617	35.1906	0.116138	-0.364905	-0.481043	0.888264	0.584558	0.656734
YJR011C	73.1409	36.2991	27.7143	-1.00467	-1.42245	-0.417784	0.0697955	0.00721492	0.704568
YJR013W	93.723	58.4421	105.035	-0.591516	0.163179	0.754695	0.252329	0.764334	0.271279
YJR014W	153.602	93.4511	79.0108	-0.759019	-0.991089	-0.23207	0.0625768	0.0102068	0.781656
YJR016C	2599.65	968.346	895.299	-1.41976	-1.53704	-0.117273	0.00485409	0.00161302	0.926002
YJR017C	128.968	145.102	142.632	0.146892	0.146434	-0.000458137	0.770041	0.742092	0.999825
YJR021C	38.8648	25.4206	39.0854	-0.63026	0.0293262	0.659586	0.378509	0.969586	0.528753
YJR022W	354.252	723.095	653.506	1.01383	0.873331	-0.140495	0.0540037	0.0914278	0.912478
YJR025C	82.4423	54.6305	38.8583	-0.630566	-1.12153	-0.490966	0.225342	0.018924	0.570105
YJR032W	10.2163	53.1799	31.0187	2.18288	1.41585	-0.76703	0.00117864	0.0440891	0.413483
YJR041C	29.3465	22.4206	10.6575	-0.508056	-1.49487	-0.986818	0.492603	0.0279142	0.36397
YJR042W	115.407	79.7714	60.8059	-0.55215	-0.949942	-0.397792	0.290626	0.0431288	0.649544
YJR044C	162.03	1204.01	1684.3	2.89157	3.37757	0.485997	6.82e-20	1.73e-27	0.348152
YJR045C	347.561	879.345	774.237	1.32004	1.13953	-0.180511	0.033962	0.0624023	0.906856
YJR047C	858.044	685.313	561.027	-0.327006	-0.616592	-0.289586	0.279388	0.0208892	0.53488
YJR048W	2326.98	1842.05	2028.97	-0.338929	-0.198731	0.140198	0.226721	0.479228	0.797875
YJR050W	164.838	123.685	168.466	-0.439887	0.000917649	0.440804	0.376403	0.998603	0.555886
YJR051W	51.2006	96.7031	61.0139	0.820542	0.204659	-0.615882	0.13404	0.740734	0.452597
YJR054W	30.5834	37.0013	24.7185	0.326288	-0.241786	-0.568074	0.678729	0.750545	0.609525
YJR055W	33.0856	33.112	34.304	0.114591	0.116428	0.00183723	0.894136	0.878368	0.999412
YJR057W	113.738	94.2738	39.4857	-0.307975	-1.55853	-1.25056	0.542247	0.000215716	0.0277806
YJR059W	13.2413	14.1593	41.6458	-0.106502	1.51158	1.61809	0.918669	0.0219998	0.0537662
YJR060W	124.761	338.125	124.177	1.47201	0.0187536	-1.45326	0.0671049	0.984593	0.194857
YJR063W	141.717	132.145	189.887	-0.105334	0.400713	0.506047	0.86472	0.382828	0.470792
YJR064W	276.7	563.848	811.015	1.0063	1.53243	0.526136	0.00480495	4.27e-06	0.343574
YJR065C	25.8991	15.1442	29.6852	-0.758904	0.168997	0.927901	0.328644	0.833142	0.378402
YJR067C	113.959	133.841	128.848	0.213251	0.186537	-0.0267145	0.720527	0.733454	0.980105
YJR069C	777.588	1252.37	327.555	0.690719	-1.24526	-1.93598	NA	NA	NA
YJR072C	219.96	657.512	419.902	1.55789	0.917406	-0.640485	4.45e-06	0.00881375	0.209774
YJR073C	182.832	386.573	272.447	1.09301	0.583414	-0.509591	0.00270756	0.1253	0.376803
YJR075W	611.533	676.927	143.319	0.150169	-2.09118	-2.24135	NA	NA	NA
YJR076C	100.819	879.346	819.896	3.11224	3.01705	-0.0951849	1.46e-21	1.18e-20	0.9079
YJR077C	3448.58	6819.96	6848.38	0.98209	0.988715	0.00662536	0.000250618	0.000162366	0.996397
YJR080C	116.863	173.303	291.773	0.524106	1.2986	0.774494	0.172469	7.35e-05	0.0878331
YJR083C	85.5516	35.883	32.6137	-1.3136	-1.43976	-0.126156	0.0143932	0.00547974	0.926959
YJR084W	53.1308	27.9344	6.23301	-0.802719	-3.04478	-2.24207	0.279496	4.96e-05	0.03161
YJR085C	1723.29	9115.55	11546.8	2.4032	2.74425	0.341047	1.27e-14	3.2e-19	0.570105
YJR086W	84.8489	70.0982	41.901	-0.286039	-1.04595	-0.759915	0.606873	0.0247017	0.282701
YJR088C	103.855	144.497	128.869	0.488188	0.302088	-0.1861	0.375022	0.576449	0.873759
YJR094W-A	7274.93	4955.26	3294.23	-0.552756	-1.14272	-0.589968	0.16168	0.00111049	0.294113
YJR096W	22.4167	87.6299	135.207	1.78752	2.48531	0.697784	0.000894487	8.09e-07	0.345362
YJR097W	24.2256	157.22	97.9375	2.74273	2.06179	-0.680941	1.96e-06	0.000389904	0.442192
YJR099W	32.0751	35.8184	48.0385	0.21608	0.583751	0.36767	0.78874	0.355742	0.749394
YJR101W	42.1862	107.63	151.054	1.32292	1.83428	0.511366	0.0154996	0.000293939	0.555681
YJR103W	13.2764	43.6843	89.9258	1.34369	2.43891	1.09522	0.0775387	0.000284938	0.247226
YJR104C	8283.47	8313.26	8375.26	0.00373814	0.0151747	0.0114366	0.996148	0.975842	0.995088
YJR105W	481.33	1160.32	1110.96	1.26115	1.20213	-0.0590174	0.000211028	0.000314488	0.945942
YJR109C	18.1055	34.5014	19.951	0.783976	0.0521116	-0.731864	0.302645	0.950812	0.505172
YJR110W	0.42714	69.5736	227.878	6.25563	7.9698	1.71416	9.3e-07	9.29e-11	0.000506559
YJR112W-A	42.8492	29.5721	35.814	-0.449412	-0.256313	0.1931	0.508983	0.695233	0.895343
YJR116W	216.996	649.725	697.86	1.55089	1.66266	0.11177	0.00200172	0.00061784	0.929207
YJR117W	58.3313	56.6594	62.3498	-0.0511882	0.0533085	0.104497	0.941035	0.927952	0.929016
YJR118C	17.7134	41.5291	31.2131	1.33209	0.830849	-0.501242	0.0355541	0.206651	0.6156
YJR121W	1.83925	89.8566	210.118	5.85316	7.09545	1.24229	3.2e-07	1.51e-10	0.0277806
YJR123W	76364.8	131949	110608	0.789004	0.534513	-0.254491	0.00206062	0.0405345	0.587588
YJR124C	14.9849	69.8246	77.4724	1.93162	2.14183	0.210208	0.0304778	0.0118908	0.913198
YJR132W	12.7441	38.7377	23.9337	1.74198	0.967925	-0.774056	0.057324	0.312618	0.594725
YJR133W	275.021	1173.44	1489.55	2.10417	2.44904	0.344871	1.29e-08	1.13e-11	0.628191
YJR134C	32.7333	59.4756	38.3264	0.792308	0.163977	-0.628331	0.30889	0.849943	0.604629
YJR135W-A	287.28	428.799	314.95	0.551034	0.111801	-0.439233	0.19462	0.81666	0.50737
YJR136C	29.1154	66.2329	66.8367	1.22126	1.30809	0.0868219	0.0357452	0.0187225	0.945942
YJR139C	1196.07	1312.27	1128.63	0.136744	-0.081707	-0.218451	0.794915	0.863958	0.792315
YJR142W	45.0852	42.7507	33.4038	0.0117026	-0.373346	-0.385049	0.987694	0.542618	0.719121
YJR144W	70.0088	432.582	504.585	2.57204	2.80534	0.2333	3.79e-12	1.04e-14	0.751346
YJR145C	37249.7	35950.6	24634.8	-0.0515381	-0.59668	-0.545142	0.942556	0.257524	0.527711
YJR148W	21.8143	189.426	82.1576	3.14051	1.9502	-1.19031	5.34e-09	0.000440787	0.0676083
YJR161C	439.063	366.027	277.215	-0.268555	-0.671647	-0.403091	0.531139	0.06253	0.511672
YBL047C	7.78886	41.2582	142.222	2.61063	4.30882	1.69819	0.00134106	9.21e-09	0.0335832
YBR078W	7060.07	12628.7	14208.6	0.837749	1.00822	0.170472	0.0400347	0.0092489	0.858172
YBL102W	5.84922	11.7957	37.3113	1.33233	2.91843	1.5861	0.210935	0.000957277	0.117753
YBL099W	12.6181	635.04	844.272	5.57212	5.98842	0.416294	2.35e-30	1.78e-35	0.480912
YBL098W	190.282	117.447	121.382	-0.685574	-0.655462	0.0301114	0.107435	0.109912	0.977496
YBL093C	18.92	81.6757	92.4743	2.21988	2.38184	0.161956	0.00195481	0.000563826	0.91815
YBL091C	1245.7	1143.17	660.145	-0.127115	-0.917823	-0.790709	0.789941	0.00795541	0.107475
YBL090W	70.5222	212.347	206.213	1.59352	1.55629	-0.0372287	2.37e-06	2.47e-06	0.967019
YBL089W	16.1706	62.8941	45.0428	1.80781	1.3855	-0.422313	0.00318694	0.0262641	0.682788
YBL087C	1582.97	1947.45	1466.45	0.297844	-0.112457	-0.410301	0.462599	0.788613	0.480912
YBL086C	48.8035	51.4639	41.544	0.038844	-0.239699	-0.278543	0.960808	0.730375	0.831868
YBL080C	25.4113	31.7261	17.1748	0.302334	-0.566753	-0.869087	0.756721	0.505998	0.487814
YBL078C	64.4277	51.4003	100.624	-0.324313	0.641615	0.965928	0.766945	0.471392	0.475219
YBL076C	298.888	165.164	191.249	-0.893874	-0.663315	0.23056	0.0465069	0.134918	0.808752
YBL072C	151.564	434.796	468.075	1.50461	1.60696	0.102355	0.00127932	0.000379182	0.929581
YBL071W-A	1655.93	1360.84	1053.23	-0.284215	-0.65332	-0.369105	0.674195	0.24722	0.735857
YBL069W	77.4662	155.393	103.638	1.01377	0.428892	-0.584874	0.0359548	0.406314	0.438732
YBL068W	262.764	464.008	505.794	0.832855	0.96195	0.129095	0.0271819	0.00731771	0.888959
YBL067C	0.42714	55.692	151.462	5.83889	7.38153	1.54265	8.51e-06	4.88e-09	0.0174777
YBL064C	311.977	292.72	430.531	-0.10632	0.45706	0.56338	0.869693	0.347063	0.452597
YBL059C-A	103.447	491.062	418.462	2.24871	2.02077	-0.22794	1.26e-07	1.5e-06	0.808526
YBL058W	203.246	212.047	204.993	0.060601	-0.00679617	-0.0673972	0.907723	0.987578	0.942083
YBL056W	55.0051	88.6768	85.6407	0.737514	0.658461	-0.0790532	0.264705	0.29613	0.957582
YBL054W	0	163.799	249.779	8.41906	9.02627	0.607202	1.23e-10	2.11e-12	0.247124
YBL051C	178.934	289.893	263.014	0.674588	0.535061	-0.139527	0.0499381	0.115094	0.857677
YBL050W	661.822	1174.41	1337.58	0.822309	1.01408	0.19177	0.00602198	0.000374263	0.751607
YBL046W	50.4723	29.9248	21.7341	-0.681301	-1.24093	-0.55963	0.264595	0.0281091	0.587394
YBL045C	72.7583	75.3469	74.5339	-0.0436755	0.000159429	0.0438349	0.949909	0.9997	0.973845
YBL043W	13.3767	27.484	24.8342	0.999394	0.830225	-0.169169	0.187619	0.263741	0.912478
YBL042C	36.5378	53.3605	158.4	0.591496	2.1576	1.5661	0.450869	0.000513067	0.0592828
YBL041W	258.508	245.38	288.962	-0.10509	0.144438	0.249528	0.910543	0.858633	0.882124
YBL040C	708.855	918.022	1160.45	0.372447	0.70981	0.337363	0.424002	0.081363	0.651355
YBL039C	578.34	652.592	463.816	0.174274	-0.319276	-0.49355	0.753362	0.494131	0.487984
YBL038W	6.99995	46.9143	72.3722	2.58448	3.21894	0.634454	0.00122155	2.04e-05	0.569133
YBL037W	27.1758	44.5465	96.1074	0.683517	1.79606	1.11254	0.412117	0.0091436	0.271499
YBL036C	87.1853	50.0091	28.5093	-0.897243	-1.62917	-0.731929	0.12117	0.00269973	0.442192
YBL033C	1618.46	1708.73	1236.75	0.081402	-0.38593	-0.467332	0.871234	0.304708	0.423785
YBL032W	540.172	1401.33	3408.94	1.36856	2.6504	1.28183	1.42e-07	4.24e-27	1.11e-05
YBL030C	1753.52	6151.65	10647.8	1.81001	2.60125	0.791232	4.86e-08	4.57e-16	0.104649
YBL029C-A	28.9147	51.8496	44.7723	0.877164	0.622845	-0.254319	0.167844	0.325268	0.840818
YBL028C	1280.34	1542.07	1703.35	0.263009	0.407849	0.144839	0.485803	0.223459	0.844934
YBL027W	15020.9	12351.3	12471.4	-0.282312	-0.268393	0.0139193	0.546314	0.536649	0.992552
YBL026W	599.355	751.164	862.762	0.307182	0.514401	0.207219	0.585401	0.296272	0.848457
YBL024W	1377.58	935.784	669.765	-0.560117	-1.04167	-0.481553	0.408726	0.0802889	0.665271
YBL023C	18.7287	14.1937	23.4865	-0.616083	0.226056	0.842139	0.525383	0.812478	0.528806
YBL021C	87.5586	313.26	234.365	1.7925	1.37909	-0.413406	3.19e-05	0.00142428	0.590588
YBL020W	22.4119	28.554	37.8002	0.427189	0.87718	0.44999	0.600096	0.199494	0.710101
YBL018C	227.693	269.79	193.514	0.257663	-0.227417	-0.485081	0.592615	0.615405	0.455963
YBL015W	72.5528	69.3767	82.8277	-0.0319764	0.200641	0.232617	0.964322	0.742425	0.843745
YBL007C	2.59786	23.0861	50.8632	3.41597	4.45024	1.03427	0.00169171	1.35e-05	0.219444
YBL006C	15.6222	58.8279	24.4452	1.93536	0.660231	-1.27513	0.375022	0.77436	0.739785
YBL004W	7.75384	25.8614	52.3872	1.6278	2.60778	0.979981	0.0296402	9.62e-05	0.230014
YBL003C	8002.91	3226.65	5287.6	-1.31179	-0.597919	0.713866	7.77e-06	0.0529273	0.0888207
YBL002W	3389.26	7217.36	3575.91	1.09005	0.0779754	-1.01208	0.00214919	0.861178	0.030234
YBL001C	2125.26	1820.84	3060.44	-0.225065	0.525739	0.750805	0.576174	0.120773	0.10029
YBR003W	7.10034	19.0174	23.4891	1.18323	1.50437	0.321143	0.212325	0.0821492	0.854396
YBR006W	406.169	612.099	519.042	0.574257	0.339811	-0.234446	0.106408	0.348594	0.729669
YBR009C	1798.06	1968.08	3223.94	0.128453	0.839695	0.711243	0.768019	0.00835326	0.11968
YBR010W	93155.3	57451.3	52608	-0.697437	-0.824391	-0.126954	0.0777798	0.0281751	0.898813
YBR011C	849.064	1655.73	1154.17	0.954597	0.436911	-0.517686	0.042125	0.375853	0.507792
YBR013C	2.98998	27.9603	47.5944	2.63324	3.37323	0.739984	0.0057913	0.000158198	0.528463
YBR014C	328.478	329.396	254.12	0.0150902	-0.363492	-0.378582	0.981933	0.51217	0.698108
YBR015C	25.9341	280.769	590.58	3.45223	4.52261	1.07037	1.62e-11	6.91e-20	0.0888207
YBR016W	9744.3	10423.5	8895.7	0.0964193	-0.13184	-0.228259	0.83679	0.740734	0.739785
YBR017C	189.278	386.243	375.798	1.05471	1.00928	-0.0454309	0.0464084	0.0496832	0.974211
YBR021W	19.0649	43.4198	37.7658	1.02455	0.894002	-0.130551	0.230514	0.277197	0.944928
YBR022W	515.986	1041.88	1128.25	0.999744	1.11861	0.118867	0.00555219	0.00124734	0.898813
YBR024W	35.1607	50.0229	49.2335	0.563536	0.561632	-0.00190427	0.406892	0.37477	0.999412
YBR025C	1019.64	1568.24	1324.86	0.617272	0.373172	-0.244101	0.0902204	0.313417	0.728971
YBR026C	250.45	402.578	489.473	0.693298	0.960044	0.266745	0.0985941	0.0139296	0.737742
YBR029C	69.5325	151.441	198.163	1.10217	1.51486	0.412692	0.00720472	7.35e-05	0.525334
YBR031W	9982.5	22972	40173.5	1.20214	2.0088	0.806664	4.4e-05	7.74e-13	0.0461531
YBR034C	216.834	222.848	172.3	0.00260473	-0.345058	-0.347663	0.996851	0.420526	0.629624
YBR035C	1172.32	1113.88	810.833	-0.0713455	-0.532069	-0.460723	0.866771	0.0782325	0.319935
YBR036C	826.062	1102.2	596.639	0.409607	-0.472264	-0.881871	0.210281	0.124186	0.018473
YBR037C	86.8794	109	127.637	0.293301	0.555382	0.262082	0.622211	0.270994	0.791724
YBR038W	6.90428	41.1982	59.9928	2.40265	3.01015	0.607497	0.00119686	1.66e-05	0.517901
YBR039W	445.059	980.526	1000.79	1.14095	1.1729	0.0319466	0.00272887	0.00153505	0.976046
YBR041W	74.4412	332.596	292.069	2.15671	1.9856	-0.171113	5.15e-10	7.4e-09	0.817386
YBR048W	296.843	730.233	564.476	1.28657	0.913211	-0.373357	0.00637192	0.0554753	0.679341
YBR049C	104.042	149.061	92.5814	0.557742	-0.145324	-0.703066	0.38329	0.834256	0.442694
YBR052C	257.581	394.293	167.394	0.584517	-0.640893	-1.22541	0.347867	0.273949	0.107151
YBR053C	530.95	186.506	96.4637	-1.52737	-2.46912	-0.941757	4.71e-07	2.4e-16	0.0324026
YBR054W	482	1468.2	1295.19	1.61518	1.43188	-0.183301	1.68e-06	1.71e-05	0.813181
YBR056W	83.4604	156.632	133.84	0.888815	0.654231	-0.234583	0.164934	0.300555	0.87064
YBR056W-A	311.307	547.929	424.99	0.795614	0.437766	-0.357849	0.0449146	0.285181	0.604629
YBR057C	9.79386	56.6378	95.3691	2.4076	3.09069	0.683088	0.000326625	1.1e-06	0.443378
YBR058C	298.35	260.1	204.17	-0.202094	-0.54707	-0.344976	0.582967	0.0764206	0.50737
YBR058C-A	4515.73	6506.23	7216.55	0.526539	0.676281	0.149742	0.402064	0.237968	0.912478
YBR059C	5.61814	23.8119	51.4054	2.25539	3.27049	1.0151	0.00814718	2.8e-05	0.243122
YBR061C	320.652	275.838	326.679	-0.207767	0.0254803	0.233247	0.651018	0.953552	0.751346
YBR062C	119.361	62.8079	47.8814	-0.867089	-1.27496	-0.407868	0.0713644	0.00491707	0.643238
YBR065C	10.4871	18.4237	21.2806	0.934214	1.05338	0.119169	0.348634	0.251928	0.953051
YBR067C	3361.76	2755.66	3221.44	-0.287344	-0.0612173	0.226127	0.469096	0.884395	0.744356
YBR068C	17.2863	99.6026	219.615	2.30392	3.43457	1.13064	0.000141706	1.71e-09	0.134399
YBR069C	301.656	323.332	548.399	0.0905052	0.853251	0.762746	0.871627	0.0280601	0.169853
YBR071W	68.7644	45.0775	30.8842	-0.518612	-1.14907	-0.630453	0.455215	0.0602082	0.554386
YBR072W	277.271	279.906	201.248	-0.0144994	-0.469537	-0.455038	0.978462	0.26195	0.497867
YBR074W	46.4624	16.2969	8.44655	-1.56029	-2.45034	-0.890054	0.0284824	0.000677095	0.511721
YBR077C	281.472	279.449	331.709	-0.0132393	0.223728	0.236967	0.979957	0.602067	0.760569
YBR079C	23.0398	115.388	69.3438	2.38069	1.67014	-0.71055	2.44e-06	0.00122375	0.297834
YBR082C	4401.56	5840.07	6060.37	0.40642	0.460553	0.054133	0.230724	0.146546	0.945942
YBR083W	94.4372	59.067	57.6777	-0.653154	-0.710441	-0.0572866	0.165104	0.1103	0.961507
YBR084W	49.9636	76.4862	106.132	0.665687	1.10441	0.438719	0.343293	0.0741841	0.705718
YBR084C-A	180.054	211.979	171.062	0.21815	-0.0799189	-0.298069	0.595729	0.849258	0.623604
YBR085W	12.5271	43.9638	66.001	1.71095	2.35181	0.640856	0.00946286	0.000111403	0.465966
YBR085C-A	1198.96	1482.22	1170.28	0.30366	-0.0374221	-0.341083	0.485803	0.934525	0.611667
YBR086C	0	41.7736	63.2463	6.34337	7.04757	0.704193	8.68e-06	3.44e-07	0.521931
YBR087W	40.9143	60.8604	47.1131	0.609837	0.204962	-0.404875	0.326198	0.757429	0.692535
YBR088C	1942.16	1862.19	2312.07	-0.0592387	0.252143	0.311382	0.946541	0.739429	0.831361
YBR089C-A	1261.97	1651.61	1813.73	0.389425	0.52364	0.134215	0.493269	0.305152	0.912478
YBR091C	159.356	124.636	169.179	-0.385859	0.0601684	0.446028	0.463546	0.91206	0.571381
YBR092C	128.664	156.977	90.5559	0.259148	-0.511504	-0.770652	0.662672	0.315865	0.278678
YBR093C	250.331	385.357	367.378	0.602303	0.538683	-0.0636198	0.157793	0.192455	0.948403
YBR094W	98.3866	452.319	879.62	2.15701	3.11912	0.962112	3.91e-08	1.12e-16	0.0638803
YBR095C	263.332	128.856	100.513	-1.02145	-1.38898	-0.367528	0.0152146	0.000485646	0.640874
YBR096W	96.2906	142.547	241.752	0.563349	1.29419	0.73084	0.222824	0.00104761	0.212119
YBR101C	154.05	152.988	91.4587	-0.020875	-0.773321	-0.752446	0.968122	0.0537248	0.189235
YBR102C	24.1205	35.1422	34.4451	0.644021	0.60002	-0.0440002	0.337683	0.343685	0.976331
YBR103W	14.2916	24.6755	22.1811	0.580337	0.467991	-0.112346	0.525883	0.587947	0.949503
YBR104W	28.3265	124.269	116.458	2.02474	1.93294	-0.0917948	2.48e-05	4.01e-05	0.933882
YBR105C	104.74	69.9723	60.4678	-0.557024	-0.782505	-0.225481	0.480032	0.270082	0.898813
YBR106W	6269.58	29416.2	24974.5	2.22987	1.99389	-0.235973	3.06e-08	5.56e-07	0.798487
YBR109C	2878.48	3080.67	1504.16	0.0983321	-0.936257	-1.03459	0.952028	0.479573	0.641908
YBR111W-A	38.0551	43.6197	13.8667	0.0703985	-1.55665	-1.62705	0.937659	0.0200468	0.065833
YBR112C	31.2161	53.6154	77.4816	0.693113	1.20936	0.516248	0.292177	0.0346695	0.59409
YBR118W	10262.7	10474.7	10174.7	0.0292617	-0.0124629	-0.0417246	0.947521	0.974175	0.961507
YBR120C	182.148	1040.02	1113.95	2.49226	2.59765	0.105391	8.28e-12	4.65e-13	0.912478
YBR121C	989.162	710.602	629.813	-0.47241	-0.648741	-0.176331	0.230724	0.0728735	0.82884
YBR122C	12.7535	20.67	35.9945	0.755015	1.53286	0.77785	0.369752	0.0303386	0.455963
YBR123C	16.9899	28.356	61.0189	0.650568	1.6775	1.02694	0.409295	0.0092745	0.260707
YBR126C	1038.33	1877.74	1868.38	0.850376	0.845004	-0.00537231	0.00767139	0.00645099	0.998066
YBR126W-A	98.4311	236.516	225.141	1.22508	1.15176	-0.0733171	0.00226407	0.00340671	0.941335
YBR127C	405.737	436.503	668.77	0.0943062	0.714868	0.620562	0.898098	0.186366	0.475219
YBR130C	266.481	300.005	432.351	0.148564	0.692673	0.544109	0.73272	0.036744	0.271279
YBR131W	43.0196	29.2702	25.7027	-0.64484	-0.707773	-0.0629323	0.313763	0.236907	0.968681
YBR137W	22.2509	54.9542	61.2474	1.28728	1.4604	0.173118	0.0485415	0.0184425	0.904208
YBR139W	68.8743	85.795	47.6616	0.307539	-0.564266	-0.871805	0.600651	0.284538	0.218252
YBR141C	18.9295	26.8433	9.80789	0.271965	-1.07562	-1.34758	0.778271	0.19019	0.230014
YBR142W	98.3912	290.371	264.915	1.55194	1.43653	-0.115409	1.49e-05	4.54e-05	0.898813
YBR143C	317.352	178.868	152.371	-0.814246	-1.06915	-0.254907	0.0915524	0.0185105	0.797875
YBR145W	37.5322	322.761	509.548	3.02833	3.70697	0.678641	1.26e-12	3.38e-19	0.248169
YBR146W	2.49747	23.9744	45.9826	3.88711	4.84333	0.956216	0.00156967	3.19e-05	0.285559
YBR149W	1635.95	1902.74	1284.36	0.2154	-0.35126	-0.56666	0.540887	0.25625	0.178011
YBR152W	23.2965	45.126	26.2286	0.970032	0.162555	-0.807477	0.342869	0.886377	0.612273
YBR154C	1224.97	1538.3	1646.72	0.331668	0.427915	0.0962479	0.593551	0.44232	0.941335
YBR155W	73.1901	88.5146	120.226	0.248617	0.700632	0.452015	0.649268	0.106943	0.522961
YBR157C	21.9545	19.7582	10.1851	-0.340498	-1.23986	-0.89936	0.709473	0.113537	0.480912
YBR159W	77.4872	174.759	158.318	1.11868	0.965936	-0.152748	0.0626787	0.100551	0.912478
YBR160W	62.2456	222.621	213.794	1.7766	1.74249	-0.0341059	2.76e-06	2.61e-06	0.972593
YBR162C	221.734	795.501	1000.25	1.8179	2.15341	0.335504	2.42e-06	8.63e-09	0.647119
YBR162W-A	1104.83	2092.49	2004.65	0.923358	0.861485	-0.0618733	0.00201835	0.00335322	0.93699
YBR164C	326.918	912.769	663.336	1.49266	1.02854	-0.464127	0.0059748	0.0616033	0.643845
YBR166C	108.253	129.99	160.786	0.238781	0.544859	0.306078	0.768298	0.408339	0.819287
YBR167C	471.686	819.857	587.534	0.801114	0.32125	-0.479863	0.0295354	0.413283	0.413423
YBR171W	1381.28	1541.76	1357.7	0.155671	-0.0259278	-0.181599	0.761453	0.955224	0.838669
YBR172C	38.9093	111.81	204.935	1.57351	2.44392	0.870409	0.000227832	7.96e-10	0.0878331
YBR173C	107.928	243.121	186.484	1.17975	0.799068	-0.380684	0.00619757	0.0687542	0.615666
YBR175W	38.1554	43.7108	58.0919	0.235669	0.545668	0.309999	0.746462	0.356797	0.779642
YBR177C	74.4877	128.2	251.199	0.79155	1.73422	0.942671	0.189319	0.000899606	0.231938
YBR179C	9.79386	55.9553	21.6782	2.28937	0.932889	-1.35648	0.000465033	0.207617	0.0781032
YBR181C	17.0599	58.5928	15.1378	1.75811	-0.189927	-1.94804	0.010242	0.834657	0.0189339
YBR185C	88.7772	61.0173	39.4867	-0.479151	-1.14722	-0.668071	0.546047	0.0909171	0.576476
YBR188C	10.8745	56.297	62.2546	2.27545	2.37339	0.0979363	0.000364254	0.000124973	0.941335
YBR189W	445.207	879.347	758.411	0.973173	0.760523	-0.21265	0.0133006	0.0522265	0.797875
YBR191W	249.463	500.768	503.353	1.00989	1.0144	0.00450476	0.0829694	0.0704759	0.998148
YBR193C	128.678	177.777	122.195	0.446865	-0.0862688	-0.533133	0.328899	0.862987	0.411666
YBR195C	161.437	217.036	119.907	0.392093	-0.443165	-0.835258	0.402997	0.314304	0.151251
YBR196C	4059.79	8835.13	13213.4	1.12073	1.70183	0.581103	0.00485409	5.29e-06	0.364035
YBR199W	11.1056	35.0196	23.2948	1.58965	1.01638	-0.573268	0.0415425	0.207943	0.640874
YBR201W	0	25.5173	112.141	5.82358	7.87372	2.05014	6.53e-05	1.38e-08	0.0162397
YBR201C-A	174.631	171.491	120.52	-0.0208239	-0.529551	-0.508727	0.98321	0.519761	0.735857
YBR202W	28.784	38.5358	26.4316	0.316072	-0.178194	-0.494266	0.683875	0.817595	0.660437
YBR207W	353.603	466.202	953.314	0.393319	1.42796	1.03464	0.469096	0.00117115	0.101071
YBR210W	386.931	303.549	278.956	-0.34974	-0.474432	-0.124692	0.420831	0.229572	0.898813
YBR211C	0	16.3399	35.7023	5.15299	6.21733	1.06435	0.000654113	1.53e-05	0.397142
YBR212W	0.854279	71.9769	107.393	5.57086	6.16883	0.597974	1.74e-06	5.26e-08	0.443378
YBR214W	215.672	314.942	158.314	0.544248	-0.447607	-0.991855	0.164308	0.250589	0.0336624
YBR216C	68.2861	32.1464	44.5006	-1.03956	-0.59996	0.439603	0.0436842	0.241413	0.635226
YBR221C	236.487	7256.01	11405.6	4.94427	5.59736	0.653089	1.54e-62	1.05e-80	0.152523
YBR222C	169.487	309.217	274.41	0.861656	0.682488	-0.179168	0.0590743	0.130927	0.866177
YBR225W	48.3157	23.9744	11.9656	-1.01019	-2.00647	-0.996278	0.0932991	0.000843155	0.320862
YBR230W-A	107.406	85.454	201.043	-0.305263	0.906819	1.21208	0.698936	0.150612	0.166058
YBR233W	33.9029	35.7022	17.8353	0.1077	-0.903765	-1.01147	0.937659	0.391462	0.546449
YBR234C	28.1702	36.5055	31.3731	0.5016	0.2505	-0.2511	0.552203	0.76602	0.882124
YBR238C	10.1859	43.8335	51.7107	2.39884	2.59236	0.193517	0.00226407	0.000605077	0.904208
YBR242W	174.751	302.203	219.141	0.824182	0.349756	-0.474426	0.0531395	0.438521	0.486759
YBR244W	984.226	1428.85	1355.35	0.529661	0.455974	-0.0736872	0.353551	0.403072	0.954524
YBR247C	190.07	153.035	146.039	-0.347115	-0.396685	-0.0495693	0.420831	0.317408	0.960105
YBR248C	246.825	341.936	315.381	0.446694	0.336476	-0.110218	0.343254	0.460136	0.912478
YBR249C	415.344	795.531	778.925	0.946597	0.906357	-0.04024	0.00186513	0.00233223	0.960535
YBR251W	385.412	393.905	276.034	0.0354067	-0.484581	-0.519988	0.951283	0.277429	0.455043
YBR252W	300.918	129.415	101.307	-1.24511	-1.56784	-0.322724	0.000237479	1.87e-06	0.630954
YBR253W	149.732	139.82	196.855	-0.133277	0.36278	0.496057	0.801953	0.383904	0.433847
YBR255C-A	40.0297	27.2926	22.2065	-0.52486	-0.875816	-0.350956	0.420831	0.140027	0.771367
YBR256C	528.401	662.176	428.963	0.31605	-0.311921	-0.627971	0.456341	0.433166	0.247124
YBR257W	33.0297	82.9392	75.5295	1.3075	1.17722	-0.130276	0.0103048	0.0190243	0.911031
YBR258C	113.432	57.4335	43.2484	-0.904338	-1.37209	-0.467748	0.0510665	0.00181919	0.573674
YBR260C	37	80.3339	71.0112	1.1012	0.911335	-0.189864	0.0423622	0.089356	0.877899
YBR261C	1544.88	2046.07	2170.61	0.405681	0.491521	0.0858403	0.284421	0.159172	0.91812
YBR262C	1000.28	963.784	1130.01	-0.0621763	0.172048	0.234224	0.90904	0.696015	0.765951
YBR263W	104.497	355.606	600.71	1.72196	2.49537	0.773406	1.72e-06	3.77e-13	0.115013
YBR267W	78.222	238.234	107.596	1.65332	0.494042	-1.15928	0.0165271	0.519683	0.247379
YBR268W	495.784	746.315	694.122	0.589271	0.490441	-0.0988303	0.0852955	0.143811	0.904208
YBR269C	52.3466	27.6174	22.8224	-0.959154	-1.20069	-0.241534	0.0892766	0.0275505	0.858035
YBR271W	7.65817	26.9701	22.2713	1.70046	1.45547	-0.244987	0.0275248	0.0580206	0.87064
YBR272C	78.9531	54.6551	26.2627	-0.499152	-1.57305	-1.07389	0.402752	0.00276824	0.169853
YBR273C	23.1403	44.7597	45.3232	0.802983	0.893593	0.0906104	0.440462	0.350527	0.969608
YBR276C	1.41211	21.2636	96.8272	4.41219	6.71801	2.30582	0.00108763	9e-08	0.000156099
YBR279W	1658.84	919.114	1026.22	-0.853622	-0.694517	0.159105	0.0712903	0.13581	0.892669
YBR282W	58.3663	85.1168	104.125	0.484098	0.800383	0.316284	0.32352	0.0622445	0.683949
YBR283C	11.1056	115.444	163.154	3.2941	3.80276	0.508659	1.2e-08	1.13e-11	0.500099
YBR286W	3218.59	3424.52	2710.69	0.0880018	-0.248504	-0.336506	0.95185	0.850724	0.902275
YBR289W	78.7288	48.0453	45.2183	-0.706278	-0.851055	-0.144777	0.195898	0.0960568	0.911031
YBR290W	129.757	121.85	101.247	-0.116446	-0.359195	-0.242749	0.881049	0.558388	0.849827
YBR291C	53.8847	49.398	49.7151	-0.0472999	-0.0961149	-0.048815	0.945993	0.877894	0.971377
YBR296C	15.6384	31.0033	24.707	1.04372	0.631064	-0.41266	0.163087	0.409952	0.749394
YBR302C	439.063	366.027	277.215	-0.268555	-0.671647	-0.403091	0.531139	0.06253	0.511672
YDR293C	48.1056	86.308	131.943	0.752739	1.3688	0.616064	0.171742	0.0047645	0.433847
YDL183C	33.1206	45.1595	21.1321	0.515957	-0.534404	-1.05036	0.442148	0.420526	0.21367
YDL112W	114.928	192.655	259.296	0.771488	1.17727	0.405777	0.0358543	0.000457073	0.470792
YDR100W	992.983	586.958	410.457	-0.760103	-1.2798	-0.519692	0.0108469	4.1e-06	0.247226
YDR166C	63.6227	56.3014	99.5787	-0.19018	0.613526	0.803706	0.775416	0.226733	0.261489
YDR496C	3319.69	3400.26	3043.29	0.0329436	-0.126205	-0.159149	0.953507	0.810411	0.883057
YDL248W	144.27	88.7092	83.8201	-0.747862	-0.82232	-0.0744583	0.130067	0.0794606	0.948785
YDL237W	485.612	325.789	291.708	-0.55892	-0.730011	-0.171092	0.220354	0.0828599	0.868837
YDL236W	950.377	1573.45	1780.34	0.722599	0.903297	0.180698	0.0170843	0.00165232	0.771644
YDL235C	57.9042	120.728	136.259	0.975105	1.14225	0.167147	0.0445895	0.0128085	0.882124
YDL234C	5.62286	16.0269	33.6884	1.58538	2.6234	1.03802	0.103637	0.00231776	0.348078
YDL232W	572.943	315.288	284.014	-0.873439	-1.02308	-0.149646	0.0325701	0.00850224	0.883057
YDL230W	23.1005	46.4186	43.7806	0.985319	0.914821	-0.0704981	0.0966611	0.111637	0.957582
YDL229W	15333.4	15580.6	14652.9	0.0234134	-0.065292	-0.0887054	0.953443	0.859998	0.907383
YDL227C	160.221	219.468	318.793	0.446684	0.982938	0.536254	0.442148	0.0477294	0.525334
YDL226C	73.3464	83.1102	57.5571	0.1496	-0.376587	-0.526186	0.798804	0.433166	0.456787
YDL225W	54.2559	68.4026	69.1874	0.297442	0.319297	0.0218548	0.58785	0.524362	0.984102
YDL222C	74.6723	66.2262	81.435	-0.211172	0.0957328	0.306904	0.691915	0.85245	0.703486
YDL219W	258.246	444.073	276.622	0.753683	0.081645	-0.672038	0.116471	0.885796	0.346099
YDL217C	77.6035	627.675	553.746	3.0696	2.8859	-0.183693	6.67e-09	3.36e-08	0.896494
YDL213C	2720.87	1676.37	1446.14	-0.697991	-0.911823	-0.213832	0.120315	0.0305527	0.822495
YDL212W	7088.69	10510	6996.68	0.569016	-0.0182515	-0.587267	0.227403	0.972063	0.399492
YDL208W	937.756	3038.95	5475	1.69402	2.54383	0.849812	3.56e-06	4.32e-13	0.109087
YDL205C	6.57281	45.9693	95.5603	2.58226	3.71686	1.1346	0.000708526	1.78e-07	0.15969
YDL204W	30.9197	64.6297	35.4689	0.930343	0.135955	-0.794388	0.132688	0.852964	0.367929
YDL202W	152.579	185.244	258.574	0.263128	0.751106	0.487978	0.637847	0.0939687	0.512097
YDL201W	25.4019	130.848	143.345	2.22244	2.36605	0.143602	1.62e-05	2.22e-06	0.903522
YDL200C	185.195	201.634	87.226	0.152074	-1.06878	-1.22086	0.886313	0.167137	0.278678
YDL198C	8.08531	10.1333	44.8689	0.392393	2.35748	1.96509	0.70478	0.000963009	0.0174777
YDL195W	59.2907	130.361	199.692	1.0923	1.68741	0.595113	0.0117437	2.18e-05	0.33859
YDL192W	6431.8	3950.95	5324.83	-0.702786	-0.273019	0.429767	0.0167761	0.386231	0.352605
YDL191W	51521.6	39435.3	43151.3	-0.385774	-0.255785	0.129989	0.39335	0.561677	0.898813
YDL190C	15.377	380.58	1105.1	4.38829	5.93884	1.55056	5.02e-21	5.1e-39	0.000166924
YDL185W	873.061	1581.73	1292.28	0.865462	0.570806	-0.294656	0.0358543	0.171586	0.711775
YDL184C	128996	195224	108334	0.597824	-0.251829	-0.849653	0.0914743	0.500378	0.0570149
YDL182W	3652.17	4277.66	3655.62	0.229571	0.0026327	-0.226939	0.463727	0.993428	0.648012
YDL181W	688.093	813.839	910.713	0.235582	0.399907	0.164325	0.563419	0.261822	0.830294
YDL180W	37.5578	50.5822	99.1847	0.372086	1.39338	1.02129	0.571808	0.00625812	0.151251
YDL179W	78.4437	200.147	107.041	1.38231	0.476652	-0.905656	0.0288854	0.491284	0.345362
YDL178W	118.03	77.623	64.716	-0.561332	-0.85707	-0.295738	0.20273	0.0347518	0.718637
YDL177C	21.9498	36.6531	13.4984	0.581419	-0.801295	-1.38271	0.497548	0.330785	0.197155
YDL175C	29.4773	98.7356	99.7264	1.5594	1.63863	0.0792358	0.00777914	0.00365534	0.954422
YDL174C	39.8896	22.3366	33.4177	-0.824184	-0.28101	0.543174	0.219604	0.681055	0.62339
YDL168W	221.869	433.025	696.604	0.95755	1.64623	0.688682	0.0094065	1.22e-06	0.178565
YDL166C	2479.36	1072.38	1370.87	-1.21223	-0.855277	0.356956	0.000489504	0.0150787	0.579205
YDL165W	65.6741	105.788	91.8918	0.726419	0.512479	-0.213939	0.214382	0.375209	0.866177
YDL161W	32.1661	68.0717	40.222	0.938349	0.233773	-0.704576	0.176499	0.765062	0.505435
YDL160C	33.4124	202.882	223.092	2.70147	2.83529	0.133821	2.39e-09	1.51e-10	0.898813
YDL159W	4.92962	32.6023	39.3079	2.31975	2.55601	0.236266	0.00466595	0.00111644	0.882124
YDL157C	130.844	226.364	207.939	0.756487	0.647237	-0.109249	0.123005	0.177243	0.922074
YDL156W	11.1407	36.438	35.2564	1.40598	1.41009	0.00410746	0.144681	0.12504	0.998845
YDL153C	7.19601	19.0808	21.8498	1.17963	1.34203	0.162401	0.212911	0.126633	0.929851
YDL150W	12.8189	106.743	142.112	2.88998	3.31776	0.427777	5.92e-07	3.05e-09	0.620664
YDL148C	9.362	24.1356	37.9439	1.24235	1.8682	0.625848	0.115549	0.0086172	0.562362
YDL147W	549.106	1155.44	865.042	1.07342	0.65568	-0.41774	0.00733012	0.109948	0.548796
YDL145C	32.6234	325.649	348.859	3.46208	3.54964	0.0875556	3.84e-08	9.14e-09	0.955686
YDL143W	991.628	1784.98	1614.52	0.847925	0.70347	-0.144455	0.0311457	0.0704006	0.882124
YDL140C	7.5625	192.132	423.56	4.64936	5.79275	1.14339	7.21e-15	1.81e-23	0.0119862
YDL137W	2514.23	5070.69	4196.66	1.01391	0.740353	-0.273559	0.0234974	0.0986598	0.764581
YDL136W	31533.7	16427.2	21511.8	-0.9409	-0.551842	0.389058	0.00857991	0.133687	0.529704
YDL135C	119.482	42.9422	23.1602	-1.45271	-2.3774	-0.924694	0.000683908	6.61e-08	0.201443
YDL134C	6.92986	34.9766	50.458	2.59691	3.17112	0.574206	0.00137289	3.62e-05	0.564415
YDL133C-A	60651	57038.5	59023.7	-0.0886628	-0.0393332	0.0493296	0.848845	0.923098	0.954422
YDL132W	2.69353	52.8672	53.2252	4.09584	4.17073	0.0748865	1.62e-05	6.74e-06	0.957502
YDL131W	1457.39	1986.7	1846.9	0.439843	0.338333	-0.10151	0.335238	0.439161	0.91815
YDL130W-A	976.841	1435.33	1215.45	0.545689	0.309079	-0.23661	0.22622	0.495824	0.783221
YDL130W	19902.3	19654.2	18906.6	-0.0180022	-0.0739693	-0.0559671	0.964322	0.838883	0.941335
YDL129W	2.26639	15.2365	27.1149	2.95895	3.59396	0.635009	0.0170425	0.0020226	0.656874
YDL128W	803.248	1160.82	858.074	0.536034	0.0964943	-0.439539	0.124555	0.812336	0.413483
YDL127W	51.5577	98.7696	61.7366	0.89687	0.235814	-0.661056	0.0777798	0.679216	0.373475
YDL126C	133.377	151.574	161.961	0.193847	0.27352	0.0796731	0.691915	0.523568	0.933882
YDL124W	481.325	519.192	268.081	0.088455	-0.856908	-0.945363	0.892169	0.0654782	0.152661
YDL123W	59.0199	110.498	39.4348	0.798439	-0.673899	-1.47234	0.170892	0.256784	0.035415
YDL121C	248.254	165.092	160.621	-0.608116	-0.648021	-0.0399049	0.17749	0.127902	0.972593
YDL120W	100.03	281.867	391.851	1.52986	1.98287	0.453006	5.04e-05	3.97e-08	0.455963
YDL117W	19.2563	90.1492	187.142	2.08961	3.16786	1.07825	0.00480026	4.1e-06	0.291399
YDL115C	73.8039	72.3127	58.0381	-0.10284	-0.358517	-0.255678	0.902176	0.591989	0.856475
YDL113C	122	147.288	140.291	0.285709	0.227256	-0.0584531	0.557005	0.618582	0.954422
YDL110C	650.012	782.168	1170.53	0.265844	0.844935	0.579091	0.457731	0.00410695	0.187965
YDL107W	17.1556	21.5776	16.9209	0.205348	-0.0335522	-0.2389	0.848845	0.972063	0.899836
YDL106C	337.636	169.604	43.3043	-1.00309	-2.96544	-1.96236	0.0138832	8.61e-14	6.39e-05
YDL103C	457.723	781.854	530.538	0.767088	0.211724	-0.555364	0.0445751	0.616366	0.339023
YDL102W	27.1805	51.0929	42.7925	0.809003	0.608896	-0.200107	0.211354	0.337894	0.887458
YDL101C	31.1555	25.1646	54.927	-0.352315	0.681343	1.03366	0.679422	0.324857	0.290774
YDL100C	775.321	887.053	677.804	0.187386	-0.199962	-0.387348	0.70927	0.657871	0.585025
YDL099W	1138.33	742.356	551.694	-0.624574	-1.0505	-0.425923	0.0467734	0.000275686	0.388014
YDL097C	91.4264	100.619	56.4295	0.0725334	-0.730901	-0.803435	0.90904	0.115094	0.220988
YDL095W	221.44	409.618	521.747	0.864814	1.22606	0.361248	0.0172757	0.000290431	0.554386
YDL093W	32.9597	27.4592	38.1776	-0.23314	0.133565	0.366705	0.768019	0.85248	0.752284
YDL092W	499.383	863.861	589.153	0.786905	0.23688	-0.550025	0.0188298	0.521262	0.266705
YDL091C	48.2059	96.2652	110.176	0.936027	1.14996	0.213936	0.034379	0.00547974	0.798487
YDL088C	45.2558	61.4649	59.7313	0.360367	0.325936	-0.0344308	0.550253	0.559704	0.977811
YDL087C	49.1398	85.7629	80.6945	0.73285	0.640659	-0.0921909	0.170347	0.215977	0.938439
YDL086W	108.832	90.221	86.1959	-0.305351	-0.360659	-0.0553072	0.619947	0.514256	0.968404
YDL085C-A	2396.99	2788.36	1992.27	0.216782	-0.268388	-0.48517	0.680997	0.566723	0.494535
YDL084W	2370.71	9286.04	11213.5	1.97146	2.24346	0.272005	3.52e-09	6.56e-12	0.698108
YDL083C	3085.23	8094.03	5691.6	1.39024	0.882545	-0.507692	1.03e-06	0.00231776	0.263594
YDL082W	3482.23	10523.5	8714.18	1.59419	1.32236	-0.271825	9.64e-06	0.00022001	0.721381
YDL081C	5220.53	7594.95	17063.6	0.540539	1.70822	1.16768	0.108812	6.19e-09	0.00178979
YDL078C	96.2205	156.006	167.309	0.646901	0.771906	0.125005	0.114113	0.0447241	0.896494
YDL076C	49.5877	118.846	119.32	1.2729	1.2885	0.0155989	0.00473925	0.00315942	0.991978
YDL075W	42457.1	26472.7	36988.8	-0.681639	-0.199	0.482639	0.124629	0.680048	0.500099
YDL074C	43.5822	70.5361	49.2173	0.610839	0.134334	-0.476505	0.28635	0.834037	0.587394
YDL072C	245.778	431.301	312.086	0.781233	0.321789	-0.459444	0.0729935	0.487805	0.517901
YDL070W	1329.93	1124.16	850.748	-0.250629	-0.646145	-0.395516	0.647913	0.150881	0.620664
YDL067C	3802.47	4127.08	3098.98	0.11642	-0.295726	-0.412146	0.763533	0.34532	0.37859
YDL066W	375.115	1525.39	3948.3	2.01225	3.38774	1.37549	6.36e-07	1.47e-18	0.00697981
YDL065C	283.638	162.809	114.288	-0.849627	-1.31796	-0.468335	0.0378093	0.000560664	0.500073
YDL064W	321.644	278.056	227.176	-0.19864	-0.500605	-0.301965	0.672954	0.199425	0.669145
YDL063C	39.3317	56.0531	57.7942	0.520129	0.571328	0.0511986	0.517988	0.433608	0.976777
YDL061C	149580	86789.7	95938.4	-0.785367	-0.640747	0.144621	0.0420299	0.0931452	0.881468
YDL060W	128.819	223.951	88.8968	0.746857	-0.570082	-1.31694	0.149972	0.277267	0.0354033
YDL059C	14.8542	40.6445	21.4191	1.23835	0.384529	-0.853822	0.094416	0.643171	0.432032
YDL058W	16.1356	67.9273	94.1232	1.85136	2.33475	0.483395	0.000521525	3.71e-06	0.5256
YDL056W	0	25.5444	40.382	5.6023	6.39903	0.796732	0.000131512	5.5e-06	0.510041
YDL055C	189.066	3395.95	3092.84	4.1663	4.02983	-0.13647	2.48e-29	7.69e-28	0.895343
YDL053C	34.2714	300.567	862.572	3.08841	4.61832	1.5299	3.66e-06	4.65e-13	0.0837898
YDL052C	62.6376	80.9104	83.3893	0.326701	0.416893	0.090192	0.571353	0.418235	0.938439
YDL051W	36.5775	64.9025	41.4514	0.802988	0.14596	-0.657028	0.142202	0.82118	0.410618
YDL048C	125.568	164.932	124.85	0.392281	-0.00244075	-0.394722	0.650179	0.998021	0.782789
YDL047W	22.0501	103.118	263.93	2.30859	3.65493	1.34634	3.22e-07	4.93e-18	0.000937572
YDL046W	987.409	1464.63	1435.8	0.566074	0.540752	-0.0253219	0.0907486	0.0947604	0.976777
YDL045C	1.5125	41.6873	43.9721	4.76409	4.8215	0.0574032	0.000158574	8.99e-05	0.974737
YDL044C	489.843	390.059	294.007	-0.348399	-0.747669	-0.39927	0.539322	0.120818	0.648387
YDL043C	375.748	479.287	367.327	0.356707	-0.0286461	-0.385353	0.376403	0.947574	0.522439
YDL035C	0	13.1937	55.2853	4.5903	6.84857	2.25827	0.0020016	5.71e-07	0.00498026
YDL031W	354.507	147.851	181.869	-1.27053	-0.971117	0.299414	0.000360901	0.00591801	0.672903
YDL029W	231.589	149.431	169.742	-0.673258	-0.469793	0.203465	0.398871	0.542618	0.907383
YDL022W	344.081	1295.77	1476.79	1.9233	2.11186	0.188561	1.83e-09	1.54e-11	0.791892
YDL021W	128.188	216.435	156.956	0.757256	0.288915	-0.46834	0.166799	0.618556	0.606308
YDL020C	13.1806	142.99	185.288	3.43619	3.83214	0.395953	1.04e-10	1.45e-13	0.583121
YDL019C	1.41211	10.7172	42.9628	3.5851	5.53073	1.94563	0.0143191	3.02e-05	0.0366104
YDL018C	78.9039	110.344	65.286	0.467029	-0.244247	-0.711276	0.372173	0.646486	0.301966
YDL017W	33.4872	61.4715	44.7645	0.855994	0.427484	-0.42851	0.203026	0.537873	0.712516
YDL015C	1385.34	1309.62	1848.57	-0.0857894	0.413797	0.499586	0.865901	0.270138	0.378998
YDL014W	443.808	1451.54	1845.84	1.70067	2.04764	0.346972	3.03e-07	2.03e-10	0.572918
YDL012C	240.334	189.75	181.428	-0.370674	-0.425092	-0.0544185	0.383261	0.277429	0.954422
YDL010W	30.035	37.3487	33.3109	0.31887	0.17936	-0.13951	0.673753	0.809205	0.922074
YDL007W	3007.53	1461.56	1264.42	-1.04116	-1.24956	-0.208398	0.0005839	1.83e-05	0.744356
YDL004W	902.775	1505.93	927.546	0.739918	0.0402247	-0.699693	0.208919	0.950812	0.433847
YDL003W	194.22	275.334	236.16	0.456417	0.253757	-0.20266	0.43834	0.662301	0.87064
YDL002C	20.2109	68.4866	72.2162	1.5574	1.6615	0.104098	0.0110327	0.0046724	0.941254
YDL001W	46.6584	43.0303	34.4247	-0.0443355	-0.415304	-0.370968	0.95272	0.500116	0.737742
YDR002W	4772.78	2177.71	2509.84	-1.13187	-0.92812	0.20375	0.00012099	0.00153505	0.744511
YDR003W	63.5176	27.9399	21.9959	-1.18552	-1.56882	-0.383296	0.0659254	0.0111335	0.779544
YDR006C	30.2358	62.4058	69.8183	1.0415	1.19845	0.156956	0.0980787	0.0436846	0.911031
YDR012W	1843.23	4212.17	7988.84	1.18955	2.11479	0.925242	0.000427816	3.24e-11	0.0411672
YDR017C	154.19	165.264	140.33	0.0959169	-0.122617	-0.218533	0.860819	0.792293	0.781981
YDR021W	73.9838	182.349	120.988	1.24508	0.638397	-0.606679	0.00690003	0.189413	0.397142
YDR023W	3567.09	4807.18	3686.51	0.429975	0.0471274	-0.382848	0.146305	0.889982	0.391231
YDR025W	4225.68	14074.1	14348.8	1.73502	1.76297	0.0279519	1.63e-05	7.46e-06	0.978332
YDR031W	717.856	572.84	505.752	-0.324464	-0.503744	-0.17928	0.463727	0.203083	0.837042
YDR032C	751.577	1108.85	1244.79	0.558663	0.726432	0.167769	0.297594	0.136392	0.891729
YDR033W	364.48	1104.02	3084.36	1.59494	3.07758	1.48264	0.000666429	2.35e-12	0.0114369
YDR034C	1.5125	15.6345	49.1499	3.39501	4.99399	1.59898	0.0079612	2.12e-05	0.0493708
YDR034W-B	19.7837	32.985	16.0294	0.844926	-0.245034	-1.08996	0.312187	0.794234	0.339838
YDR035W	325.687	847.413	738.587	1.36307	1.16666	-0.196411	0.00452423	0.0143102	0.869054
YDR037W	7874.66	7284.44	7551.92	-0.112493	-0.0606584	0.0518341	0.829592	0.893987	0.957582
YDR041W	50.2763	36.0594	33.1952	-0.505161	-0.609643	-0.104482	0.468072	0.338254	0.945942
YDR043C	12.5528	69.792	138.955	2.17083	3.19551	1.02468	0.00153522	5.73e-07	0.241585
YDR044W	2069.24	3219.98	4385.65	0.637933	1.08439	0.446453	0.0977109	0.00200514	0.462977
YDR045C	107.256	602.82	537.142	2.44155	2.27848	-0.163078	2.5e-09	1.81e-08	0.877589
YDR046C	140.088	172.495	273.236	0.26339	0.945137	0.681747	0.615209	0.0230109	0.272163
YDR047W	36.8436	137.628	182.266	1.92071	2.32355	0.402839	1.08e-05	2.85e-08	0.555886
YDR050C	84195.3	74861.1	62705.5	-0.169509	-0.425143	-0.255634	0.728219	0.290175	0.740551
YDR051C	78.6331	80.0403	56.1465	0.0159519	-0.50973	-0.525682	0.980435	0.316236	0.511721
YDR054C	31.4869	103.856	100.894	1.67979	1.62203	-0.0577577	0.00220987	0.00249	0.967722
YDR055W	21.1002	23.0916	33.2858	0.00466706	0.556014	0.551347	0.996851	0.475282	0.672875
YDR056C	890.394	1100.03	1197.82	0.301239	0.425136	0.123897	0.453616	0.240495	0.887458
YDR059C	239.582	219.485	185.917	-0.145887	-0.356373	-0.210487	0.745984	0.335591	0.768145
YDR060W	14.4223	70.533	85.7094	2.1018	2.44967	0.347866	0.00157459	0.000112591	0.77137
YDR061W	16.236	27.7056	28.8356	0.551919	0.679435	0.127515	0.556909	0.417782	0.945942
YDR062W	1.41211	23.0282	48.1704	4.58365	5.68888	1.10523	0.00183472	4.41e-05	0.40208
YDR063W	11.3367	66.5885	94.893	2.56963	3.07383	0.504205	6.89e-05	6.52e-07	0.587394
YDR064W	41230.2	89244.1	91236.9	1.11399	1.14585	0.0318582	0.000224601	0.000100524	0.970486
YDR067C	640.186	558.797	451.845	-0.183672	-0.497228	-0.313556	0.729603	0.252778	0.698108
YDR070C	35.5831	44.7346	39.2494	0.444731	0.200257	-0.244474	0.576247	0.804964	0.881456
YDR071C	6345.23	6813.29	7367.89	0.102258	0.215272	0.113015	0.848845	0.61936	0.907197
YDR072C	14.1609	190.416	169.49	3.45445	3.29206	-0.162389	9.34e-10	3.51e-09	0.898813
YDR073W	45.0644	128.365	111.961	1.45789	1.24494	-0.212959	0.00214284	0.00837229	0.834764
YDR074W	89.7784	559.253	944.004	2.61202	3.37516	0.763137	8.83e-16	8.63e-27	0.0712697
YDR075W	33.8442	129.842	109.724	1.98569	1.73984	-0.245852	0.00209911	0.00647248	0.87064
YDR077W	3882.24	6070.02	4108.26	0.643275	0.0806782	-0.562597	0.137794	0.872609	0.391231
YDR078C	36.141	14.0065	15.1722	-1.33397	-1.27385	0.0601243	0.0892766	0.0919528	0.976856
YDR079W	406.568	670.458	368.98	0.715934	-0.143181	-0.859114	0.191191	0.817595	0.253894
YDR079C-A	138.55	179.518	145.601	0.385278	0.0797185	-0.305559	0.542247	0.901305	0.779642
YDR081C	260.081	235.433	321.199	-0.151506	0.295789	0.447295	0.742262	0.438521	0.439923
YDR082W	13.5471	22.5281	59.5736	0.866311	2.26352	1.39721	0.337683	0.00198094	0.152816
YDR083W	82.7832	21.7099	20.0578	-2.10752	-2.05557	0.0519453	8.07e-05	8.52e-05	0.974577
YDR084C	34.0754	82.3846	42.6414	1.22211	0.290243	-0.931867	0.0568668	0.692711	0.307595
YDR085C	6.6732	46.7132	54.8255	2.55077	2.80506	0.254288	0.000364254	4.62e-05	0.837042
YDR086C	798.78	743.244	613.887	-0.101808	-0.379718	-0.27791	0.833445	0.302881	0.673665
YDR087C	570.535	1414.13	1110.44	1.30422	0.957168	-0.347056	1.01e-05	0.0012648	0.508815
YDR091C	1889.5	2033.87	1526.58	0.104568	-0.307908	-0.412475	0.808885	0.366376	0.433847
YDR092W	1495.46	1331.14	804.419	-0.163833	-0.893798	-0.729964	0.692117	0.0050077	0.109412
YDR096W	9.39702	20.7238	39.7013	1.17381	2.12268	0.94887	0.154253	0.00294183	0.319935
YDR097C	30.1355	87.8727	78.0132	1.40955	1.2623	-0.147248	0.0161706	0.0285595	0.912478
YDR099W	1368.62	2477.46	3204.33	0.853904	1.22734	0.373437	0.00890118	6.18e-05	0.50107
YDR101C	11.8292	24.199	12.8965	0.914647	-0.0516113	-0.966258	0.274977	0.956328	0.409448
YDR103W	34.5375	37.2949	26.8786	0.0919253	-0.382671	-0.474596	0.90904	0.554701	0.645843
YDR105C	57.5537	207.172	243.462	1.8741	2.09955	0.225452	0.00234597	0.000394942	0.882124
YDR110W	83.8989	330.395	300.853	1.97586	1.83995	-0.135909	3.41e-07	1.41e-06	0.888959
YDR113C	318.088	246.797	273.038	-0.389218	-0.225548	0.16367	0.43183	0.641847	0.881468
YDR115W	106.075	89.4307	142.965	-0.287592	0.401512	0.689105	0.680997	0.506855	0.443378
YDR116C	18.598	19.5366	9.89812	0.00471995	-1.0405	-1.04522	0.996851	0.220985	0.422763
YDR117C	36.1504	35.1905	47.49	-0.000875427	0.369334	0.370209	0.999121	0.541838	0.72773
YDR119W	89.0406	268.184	296.944	1.63315	1.76929	0.136141	0.00718167	0.00248441	0.926002
YDR119W-A	178.684	178.41	188.654	-0.0331577	0.0572568	0.0904145	0.95185	0.906829	0.926002
YDR121W	999.107	1587.19	1269	0.661062	0.340119	-0.320943	0.0857603	0.392681	0.635226
YDR122W	0.42714	16.085	42.5489	4.21579	5.55272	1.33694	0.00314781	3.33e-05	0.191279
YDR127W	343.328	408.799	407.26	0.248335	0.24412	-0.00421522	0.606873	0.582649	0.998148
YDR129C	1824.8	2454.25	1912.36	0.422239	0.0633852	-0.358854	0.360739	0.897845	0.632229
YDR135C	20.3416	99.624	219.614	2.46458	3.55826	1.09368	2.8e-06	8.84e-13	0.0570149
YDR137W	23.3363	34.8584	43.9925	0.553629	0.930191	0.376562	0.528067	0.217624	0.797875
YDR139C	725.033	407.189	276.235	-0.830933	-1.39129	-0.560355	0.0406897	0.000202048	0.381985
YDR142C	2.79392	18.1507	53.9528	2.23941	3.92853	1.68911	0.0368186	3.43e-05	0.0712697
YDR145W	55.5327	200.852	174.527	1.75752	1.57127	-0.186252	0.000179192	0.00069314	0.868227
YDR146C	0	56.6003	60.5901	6.91499	6.98362	0.0686307	4.46e-07	1.97e-07	0.960535
YDR147W	40.4427	65.2778	41.0857	0.635052	-0.0508178	-0.68587	0.374237	0.947841	0.511672
YDR148C	124.97	295.82	442.328	1.20317	1.7856	0.582432	0.00293366	2.39e-06	0.347097
YDR151C	95.1049	341.107	380.577	1.80634	1.96462	0.158277	1.71e-06	8.72e-08	0.859302
YDR152W	19.618	37.5218	10.8938	0.830979	-0.887991	-1.71897	0.305052	0.286369	0.08742
YDR153C	38.1507	47.8358	36.6332	0.261367	-0.12682	-0.388187	0.684428	0.843409	0.683949
YDR155C	9651	36863.7	20829.3	1.93389	1.11037	-0.823525	4.61e-07	0.00477702	0.158201
YDR156W	608.277	759.549	527.143	0.330592	-0.201632	-0.532225	0.536319	0.69616	0.474978
YDR158W	441.286	460.838	624.506	0.0600443	0.49803	0.437986	0.923315	0.274819	0.561738
YDR161W	41.5725	85.7853	79.835	0.993352	0.846017	-0.147336	0.0479156	0.0870856	0.898813
YDR162C	239.87	562.051	239.222	1.23548	0.00216955	-1.23331	0.350284	0.998603	0.542701
YDR163W	20.638	45.6378	25.1172	1.22967	0.329053	-0.900617	0.0661705	0.665628	0.343574
YDR164C	175.813	571.988	698.239	1.66984	1.96361	0.293773	0.000617616	2.89e-05	0.77652
YDR165W	196.301	699.157	627.033	1.82154	1.67143	-0.150109	3.43e-08	2.88e-07	0.850148
YDR167W	98.0133	101.862	83.6029	0.099577	-0.220236	-0.319813	0.8844	0.693787	0.740465
YDR168W	1012.89	1027	733.749	0.0153706	-0.469899	-0.485269	0.975123	0.23749	0.440324
YDR171W	946.076	1102.42	1096.41	0.215894	0.208449	-0.00744446	0.670856	0.648856	0.997147
YDR172W	1465.96	3109.4	3678.81	1.08452	1.32708	0.242556	0.0443054	0.00935797	0.840864
YDR174W	84.8744	271.552	222.052	1.64961	1.36653	-0.283086	4.09e-05	0.000634793	0.720212
YDR175C	41.7895	63.396	40.6044	0.567726	-0.0863075	-0.654034	0.387225	0.90401	0.486759
YDR177W	584.258	1331.55	2909.2	1.18801	2.31578	1.12778	0.0303378	3.39e-06	0.135215
YDR178W	121.564	750.886	1085.53	2.64228	3.17012	0.527845	2.16e-05	1.38e-07	0.659059
YDR182W	38.4006	44.6033	45.2964	0.251188	0.238212	-0.0129768	0.846485	0.834037	0.998148
YDR186C	3.68322	34.1754	60.6344	3.50426	4.25965	0.755392	0.00027126	3.38e-06	0.421416
YDR188W	54.6784	71.9812	111.39	0.376416	1.00831	0.631898	0.655415	0.136988	0.587394
YDR189W	16.5021	23.0033	13.7232	0.452217	-0.319362	-0.77158	0.629453	0.73051	0.551962
YDR190C	285.552	990.53	1057.2	1.79178	1.88899	0.0972103	1.31e-08	9.52e-10	0.906856
YDR191W	370.334	260.273	256.829	-0.52801	-0.535453	-0.00744297	0.146066	0.121691	0.996397
YDR195W	1.70856	42.868	66.7884	3.95788	4.55761	0.599736	4.99e-05	1.22e-06	0.517901
YDR196C	29.3512	38.8926	60.2013	0.410458	0.995129	0.584671	0.52323	0.0579708	0.470792
YDR197W	28.0603	11.0742	21.3454	-1.10558	-0.302579	0.803001	0.266431	0.768707	0.61907
YDR201W	13.9042	41.439	29.6663	1.40646	0.973081	-0.433374	0.036931	0.157661	0.703324
YDR207C	8.54275	36.3884	61.9729	2.18418	2.99733	0.813148	0.00249949	7.84e-06	0.317595
YDR210W	20.3463	31.8541	17.3907	0.632435	-0.156513	-0.788947	0.486322	0.872609	0.545408
YDR211W	249.25	149.495	139.857	-0.716663	-0.829567	-0.112904	0.0984059	0.0440783	0.912478
YDR212W	1586.47	4254.63	1883.02	1.42689	0.249989	-1.1769	0.0135989	0.709432	0.1533
YDR214W	278.651	480.754	746.497	0.775241	1.41252	0.637281	0.0137786	8.61e-07	0.135215
YDR216W	0	38.9089	56.3534	6.27915	6.88261	0.603454	6.66e-06	3.56e-07	0.528753
YDR221W	37.8636	32.0388	16.7864	-0.136203	-1.11464	-0.978435	0.876102	0.090772	0.324627
YDR224C	37353	70573.3	58843.6	0.917778	0.655553	-0.262224	0.00183174	0.0280711	0.639317
YDR225W	22374	13173.9	15326.2	-0.764473	-0.545817	0.218655	0.00855372	0.0624565	0.704915
YDR226W	1112.21	1807.18	2655.36	0.698401	1.25304	0.554638	0.0724617	0.000383583	0.345362
YDR228C	2.69353	57.3296	54.357	4.20032	4.1967	-0.00362219	8.01e-06	4.91e-06	0.998148
YDR229W	20.9903	68.9542	127.325	1.76061	2.64406	0.883445	0.206121	0.0364268	0.720212
YDR231C	21.3872	42.9434	73.8737	0.999478	1.83995	0.840471	0.118217	0.00103299	0.289905
YDR232W	11.5981	38.6584	252.452	1.46371	4.20768	2.74397	0.0480346	2.4e-11	1.81e-05
YDR233C	4452.91	3944.41	2840.82	-0.175407	-0.649131	-0.473724	0.585925	0.0126921	0.230014
YDR234W	144.672	282.28	279.697	1.0012	0.964933	-0.0362689	0.0408475	0.0423231	0.976856
YDR237W	19.4523	126.392	278.007	2.54911	3.69847	1.14937	0.000253488	2.02e-08	0.225749
YDR238C	39.2266	104.878	160.745	1.47	2.0868	0.616803	0.00943321	7.11e-05	0.474978
YDR240C	38.7483	35.6916	44.0054	-0.132775	0.161445	0.29422	0.85204	0.788026	0.768145
YDR243C	31.0247	12.3882	12.8965	-1.10899	-1.23352	-0.124534	0.147029	0.0931452	0.947018
YDR245W	11.0706	42.3897	26.9182	1.70514	1.10862	-0.596521	0.0297459	0.169887	0.634448
YDR247W	4.43711	21.7238	29.4187	2.47979	2.91171	0.43192	0.00816976	0.00102348	0.72773
YDR255C	23.2615	32.6863	25.6214	0.388212	0.0587027	-0.329509	0.644936	0.944842	0.817386
YDR257C	164.859	116.909	106.993	-0.477037	-0.608104	-0.131066	0.29845	0.146311	0.901016
YDR258C	80.7593	26.3517	17.9067	-1.54534	-2.14784	-0.602493	0.010242	0.000277466	0.611225
YDR260C	83.1895	55.965	41.3016	-0.644319	-1.03805	-0.393726	0.342378	0.0901156	0.751171
YDR262W	401.718	535.17	308.471	0.389785	-0.392817	-0.782603	0.625749	0.590148	0.466046
YDR265W	81.0908	80.8609	137.655	-0.0200522	0.754649	0.774701	0.985979	0.396504	0.60095
YDR266C	4.33672	48.9995	60.845	3.83261	4.23614	0.403532	5.89e-05	4.25e-06	0.731171
YDR267C	215.126	158.07	165.597	-0.414171	-0.37217	0.0420016	0.331096	0.353897	0.967946
YDR268W	171.616	133.314	162.277	-0.385641	-0.102032	0.283609	0.381991	0.827963	0.704915
YDR270W	18.2665	38.1422	23.0396	1.15834	0.39565	-0.762694	0.112977	0.625035	0.480912
YDR272W	129.332	241.359	326.679	0.886257	1.33243	0.446173	0.213112	0.0397894	0.732288
YDR276C	12383.3	20266.2	16057	0.710785	0.374869	-0.335916	0.0113056	0.199737	0.474978
YDR277C	24.8185	35.883	16.2607	0.472774	-0.647645	-1.12042	0.557005	0.396042	0.267228
YDR280W	48.8548	113.174	85.5913	1.13614	0.738575	-0.39756	0.0410809	0.192983	0.690641
YDR281C	340.035	708.977	730.097	1.04124	1.08802	0.0467796	0.00429014	0.00205238	0.961507
YDR284C	55.5981	1558.87	1665.44	4.70319	4.80168	0.098491	2.74e-28	6.67e-30	0.926002
YDR286C	25.6983	27.2249	29.8746	0.0578658	0.210488	0.152622	0.943541	0.759398	0.912478
YDR287W	137.823	167.953	190.879	0.321423	0.490672	0.169249	0.514558	0.257128	0.861885
YDR289C	110.155	120.903	147.251	0.114505	0.423779	0.309274	0.822609	0.269709	0.635046
YDR291W	27.5774	28.0679	32.6785	-0.0850272	0.141721	0.226748	0.925448	0.85248	0.882124
YDR292C	6.86926	45.1251	88.0601	2.32337	3.31604	0.992671	0.00110536	5.66e-07	0.210592
YDR294C	32.8242	70.1779	44.4335	1.09341	0.450122	-0.643285	0.0271964	0.40498	0.364966
YDR295C	3.12067	30.6272	31.0607	3.06173	3.12427	0.0625469	0.00272074	0.00162359	0.974577
YDR296W	391.892	371.126	363.099	-0.105957	-0.120884	-0.014927	0.849287	0.80345	0.991978
YDR297W	300.404	239.169	255.803	-0.298945	-0.229432	0.0695127	0.534122	0.613048	0.945942
YDR298C	146.06	704.994	1379.04	2.23514	3.21233	0.977185	1.8e-10	1.8e-21	0.0336624
YDR299W	73.0594	66.2951	63.9234	-0.149067	-0.182443	-0.0333756	0.822853	0.748394	0.978191
YDR300C	290.225	217.326	227.457	-0.44443	-0.364863	0.079567	0.409469	0.477824	0.945942
YDR302W	143.993	150.22	314.99	0.0211186	1.10868	1.08756	0.98059	0.0870856	0.253207
YDR303C	0	21.5107	26.9271	5.62471	5.80948	0.184769	0.000295721	0.000120938	0.93473
YDR304C	892.14	1346	1561.65	0.585312	0.803249	0.217937	0.313763	0.126939	0.860394
YDR306C	23.0655	94.2954	112.718	1.80062	2.07971	0.279092	0.00293707	0.000317266	0.819478
YDR307W	26.1255	29.6355	37.7978	0.299539	0.524642	0.225103	0.685309	0.403487	0.866618
YDR308C	243.14	515.406	446.209	1.07054	0.863775	-0.206762	0.00842824	0.0329147	0.815188
YDR309C	257.97	247.977	167.778	-0.0543316	-0.611545	-0.557213	0.936932	0.216698	0.480912
YDR311W	5.29139	49.1734	73.1993	3.24411	3.78798	0.543872	1.19e-05	1.05e-07	0.480912
YDR312W	40.5875	21.3421	29.7334	-1.05439	-0.466762	0.587624	0.0982183	0.467174	0.587394
YDR316W	97.2453	61.48	62.8629	-0.688976	-0.648686	0.0402896	0.191674	0.198448	0.976331
YDR318W	49.9892	32.5787	13.3295	-0.555861	-1.8429	-1.28704	0.402064	0.00248538	0.156569
YDR320C-A	614.731	496.574	442.661	-0.309241	-0.475603	-0.166362	0.640092	0.406314	0.902275
YDR321W	29.0454	33.8541	16.7609	0.15372	-0.764812	-0.918532	0.860694	0.263741	0.352605
YDR322W	247.771	302.775	305.65	0.299368	0.30763	0.00826163	0.658502	0.615405	0.998148
YDR322C-A	331.028	578.117	487.876	0.803291	0.557515	-0.245776	0.0387255	0.153413	0.746646
YDR328C	1110.39	1995.99	1861.22	0.841633	0.741468	-0.100165	0.0273301	0.047728	0.912478
YDR329C	90.9292	47.0025	46.2302	-1.00857	-1.00012	0.00844522	0.0392652	0.0344106	0.997948
YDR331W	91.2257	71.792	60.0675	-0.421481	-0.646276	-0.224795	0.552849	0.302881	0.882124
YDR337W	72.1209	53.078	21.7645	-0.521844	-1.73216	-1.21031	0.451127	0.00420779	0.181678
YDR338C	31.9795	50.8918	69.0589	0.518616	1.01021	0.491596	0.469096	0.0982499	0.641332
YDR339C	333.369	195.849	85.4733	-0.744014	-1.9605	-1.21648	0.0383018	4.88e-09	0.00575219
YDR341C	150.407	138.644	109.969	-0.111818	-0.477923	-0.366105	0.887029	0.423521	0.743736
YDR342C	3223.97	5411.47	3987.81	0.747121	0.306866	-0.440256	0.0777798	0.494131	0.528806
YDR343C	3223.97	5411.47	3987.81	0.747121	0.306866	-0.440256	0.0777798	0.494131	0.528806
YDR345C	11740.1	14470.2	10966	0.301392	-0.0986962	-0.400088	0.451127	0.816017	0.493981
YDR346C	51.3523	89.6265	118.641	0.708724	1.12179	0.413069	0.301095	0.0635674	0.72469
YDR347W	6.37675	231.632	248.747	5.20989	5.34149	0.131602	7.85e-15	6.37e-16	0.902275
YDR348C	1.83925	32.6969	33.5103	4.40395	4.44152	0.0375685	0.000698073	0.000454439	0.983909
YDR349C	2.17072	39.7118	46.06	4.58531	4.76093	0.175625	0.000663688	0.000273843	0.93473
YDR353W	2671.4	3385.73	2302.21	0.339949	-0.215527	-0.555475	0.40539	0.590148	0.308114
YDR354W	9.36672	85.6124	96.497	2.97903	3.17101	0.191989	8.53e-07	7.27e-08	0.866177
YDR358W	20.6077	62.9607	65.8423	1.54075	1.63707	0.0963284	0.0169948	0.00825399	0.945942
YDR361C	270.248	290.717	95.6445	0.0959961	-1.50628	-1.60228	0.83679	3.09e-06	1.81e-05
YDR362C	17.3867	98.5739	144.092	2.48251	3.0427	0.560193	3.05e-06	2.48e-09	0.442192
YDR363W-A	2220.26	476.128	498.825	-2.22621	-2.15579	0.0704191	1.19e-12	2.86e-12	0.936938
YDR365C	244.606	164.452	223.482	-0.547444	-0.122397	0.425047	0.353007	0.848202	0.660437
YDR367W	54.8326	70.8864	81.8297	0.368601	0.554604	0.186003	0.612978	0.384172	0.899799
YDR368W	795.075	1723.34	3267.29	1.11773	2.04015	0.922423	0.0209866	4.27e-06	0.178011
YDR372C	7.75856	71.5249	124.881	3.07389	3.84376	0.769869	8.86e-06	6.42e-09	0.356847
YDR373W	1563.6	744.698	1251.98	-1.07209	-0.320863	0.751232	0.00314237	0.421485	0.155189
YDR375C	14.8845	35.9585	9.95136	1.11641	-0.610863	-1.72727	0.154653	0.492925	0.0837898
YDR376W	3.35175	50.6456	35.2095	4.01596	3.52033	-0.495629	2.98e-05	0.000231441	0.646645
YDR377W	1398.09	1025.58	1135.1	-0.450828	-0.301021	0.149807	0.334402	0.508489	0.887458
YDR378C	142.858	287.956	435.005	1.00345	1.60553	0.602083	0.00734612	3.39e-06	0.262606
YDR380W	188.532	476.01	462.784	1.32878	1.29224	-0.0365417	0.0287413	0.0287635	0.979118
YDR381W	110.396	327.636	384.331	1.55046	1.78333	0.232863	0.000101899	3.53e-06	0.779139
YDR382W	18463.8	63433.7	80938.2	1.78076	2.13222	0.351463	9.57e-10	6.74e-14	0.513209
YDR383C	112.036	151.764	119.144	0.437693	0.0803433	-0.35735	0.532474	0.910685	0.76536
YDR384C	591.528	1075.6	844.989	0.860887	0.51268	-0.348207	0.00601824	0.111382	0.517886
YDR385W	6956.8	8625.07	5630.48	0.310138	-0.305334	-0.615473	0.469096	0.444028	0.264826
YDR390C	16.8241	14.1001	38.7258	-0.298832	1.19263	1.49146	0.849686	0.299748	0.388014
YDR392W	95.7725	101.825	114.492	0.0746225	0.250543	0.175921	0.935377	0.736898	0.912478
YDR394W	191.668	526.357	659.912	1.4394	1.76538	0.325983	0.0021911	8.48e-05	0.732288
YDR395W	18.9692	106.64	136.246	2.34028	2.71236	0.372087	8.78e-06	8.75e-08	0.660437
YDR397C	23.7284	23.484	24.0492	-0.0874001	-0.0433043	0.0440957	0.924707	0.954515	0.977811
YDR398W	28.658	64.4425	80.0786	1.01337	1.38414	0.370766	0.065928	0.0063642	0.683949
YDR399W	3664.96	9945.28	12420	1.43946	1.76015	0.320696	1.33e-08	1.03e-12	0.480912
YDR400W	82.5938	87.9975	62.7102	0.0945816	-0.39258	-0.487162	0.922099	0.606745	0.713586
YDR404C	2.82422	23.7678	27.7982	3.92511	4.10252	0.177406	0.00188381	0.000794442	0.912934
YDR405W	174.587	160.12	129.446	-0.104043	-0.417249	-0.313207	0.837817	0.283537	0.640874
YDR408C	845.985	1032.87	1044.71	0.290619	0.305907	0.0152878	0.712578	0.665628	0.996022
YDR410C	5.48745	35.9628	84.6244	2.51071	3.8002	1.28949	0.0230469	0.000172153	0.366362
YDR411C	28.7934	86.1698	118.646	1.44948	1.98361	0.534133	0.016363	0.000394942	0.57896
YDR412W	521.817	566.366	548.36	0.116117	0.0722947	-0.0438223	0.841856	0.888656	0.969608
YDR415C	210.334	321.528	199.242	0.607708	-0.0805715	-0.688279	0.118349	0.859715	0.192283
YDR418W	34224.7	42426.1	64122.9	0.309776	0.905737	0.595961	0.611511	0.0711703	0.475219
YDR422C	8.47742	52.323	74.7177	2.27696	2.83067	0.553712	0.00196716	4.54e-05	0.611667
YDR424C	926.203	550.319	538.376	-0.751449	-0.782947	-0.0314977	0.179995	0.140595	0.979389
YDR425W	64.3765	56.6358	24.0796	-0.157841	-1.40528	-1.24744	0.814272	0.00592616	0.0727759
YDR427W	2454.68	2558.57	1850.57	0.0571046	-0.40876	-0.465865	0.901698	0.233666	0.369129
YDR428C	14.0302	19.885	17.4948	0.527675	0.316228	-0.211447	0.585929	0.740734	0.912478
YDR429C	1125.53	844.744	596.028	-0.414085	-0.918745	-0.50466	0.249152	0.00334871	0.317595
YDR432W	776.073	877.549	733.397	0.178409	-0.0798354	-0.258245	0.638223	0.83181	0.643845
YDR434W	20.7991	218.472	293.21	3.26756	3.72466	0.457093	3.79e-12	4.45e-16	0.50107
YDR435C	68.5173	229.092	337.877	1.66459	2.25092	0.58633	0.000467731	6.25e-07	0.442192
YDR441C	14.9849	241.712	392.629	3.89724	4.62329	0.726055	2.32e-13	3.93e-19	0.270482
YDR447C	138.169	153.967	183.733	0.125471	0.390948	0.265477	0.881049	0.55172	0.844186
YDR448W	20.3065	27.4647	26.5014	0.481186	0.412382	-0.0688037	0.540887	0.576089	0.967771
YDR449C	234.251	523.442	381.764	1.14483	0.690434	-0.454392	0.00382988	0.090772	0.497867
YDR450W	45819.2	34571.1	34286.6	-0.406499	-0.418422	-0.0119231	0.189257	0.154759	0.989977
YDR453C	20.8246	25.4949	27.1453	0.243222	0.405531	0.162309	0.819291	0.640835	0.929207
YDR454C	3817.11	5434.72	4399.01	0.509381	0.205153	-0.304228	0.17781	0.605595	0.639317
YDR456W	38.3818	74.0069	133.348	0.890321	1.74322	0.852895	0.0804701	9.34e-05	0.169853
YDR458C	100.165	170.64	126.462	0.739773	0.328253	-0.41152	0.068564	0.444028	0.524823
YDR460W	0.42714	19.8367	34.1188	4.37436	5.23372	0.85936	0.00153072	6.64e-05	0.399492
YDR461W	12960.3	19915.1	22510.1	0.619404	0.796201	0.176797	0.0923265	0.0215019	0.822495
YDR461C-A	89.4678	107.235	93.2783	0.258854	0.0618564	-0.196997	0.706509	0.926167	0.883581
YDR462W	266.311	383.846	299.003	0.538075	0.178836	-0.359239	0.362969	0.77436	0.731846
YDR463W	1163.88	1310.66	1205.79	0.168666	0.0506053	-0.118061	0.658555	0.892186	0.878581
YDR464W	30.2614	46.8025	48.294	0.627622	0.735242	0.10762	0.343418	0.227774	0.938439
YDR465C	385.706	328.234	328.082	-0.21517	-0.229561	-0.0143914	0.612879	0.553084	0.989977
YDR471W	9856.4	6214.75	10477.8	-0.66604	0.0874557	0.753495	0.0980787	0.852964	0.169853
YDR472W	27.101	61.1381	54.1257	1.16678	1.0341	-0.13268	0.0474236	0.0730778	0.916608
YDR475C	18.5327	29.6325	44.0025	0.577362	1.17136	0.593998	0.510091	0.1103	0.633062
YDR477W	16.558	139.508	193.708	3.27188	3.73011	0.458223	2.83e-09	3.12e-12	0.555681
YDR478W	99.2759	67.3308	75.6951	-0.66265	-0.421861	0.240789	0.216385	0.422583	0.826807
YDR481C	2110.11	3206.16	2616.16	0.602626	0.309523	-0.293103	0.310803	0.605258	0.796464
YDR482C	15.4073	20.8549	32.144	0.501391	1.00084	0.499445	0.576174	0.183715	0.705638
YDR483W	137.476	193.414	133.71	0.478165	-0.0442384	-0.522404	0.240715	0.923098	0.36397
YDR485C	218.763	105.745	72.5189	-1.04741	-1.60069	-0.553285	0.01195	5.18e-05	0.438732
YDR486C	82.0085	82.4307	94.5851	-0.0558879	0.160329	0.216217	0.943541	0.812494	0.873676
YDR487C	110.764	769.522	830.487	2.77915	2.89553	0.116377	7.6e-10	6.82e-11	0.91815
YDR488C	30.5672	14.399	18.8095	-0.967518	-0.623574	0.343944	0.278045	0.467174	0.858035
YDR492W	122.306	178.633	181.803	0.570908	0.592179	0.0212714	0.166395	0.128913	0.980105
YDR493W	233.762	202.129	215.4	-0.219399	-0.123701	0.0956979	0.647913	0.788026	0.91815
YDR497C	6.14567	58.5628	71.8962	3.12167	3.43397	0.312295	8e-06	3.71e-07	0.746695
YDR500C	615.83	449.591	428.921	-0.455315	-0.51926	-0.0639446	0.408968	0.307108	0.960105
YDR502C	132.296	208.67	190.992	0.635449	0.524503	-0.110946	0.156494	0.231838	0.912478
YDR503C	39.8336	59.1756	73.278	0.66301	0.97222	0.30921	0.236399	0.0530607	0.744356
YDR505C	0.42714	208.321	376.461	7.83869	8.69344	0.854748	1.88e-10	5.83e-13	0.061498
YDR507C	21.714	56.5683	64.8668	1.24128	1.47472	0.233441	0.109628	0.0433401	0.895343
YDR508C	1155.97	1863.42	2229.8	0.686584	0.945844	0.25926	0.0881919	0.0117225	0.73996
YDR510W	6905.63	7907.32	5240.79	0.195798	-0.39768	-0.593478	0.677457	0.315923	0.296679
YDR511W	176.964	309.259	279.9	0.835362	0.684075	-0.151287	0.0220167	0.0583334	0.857063
YDR515W	11.9902	32.426	54.8787	1.54547	2.26754	0.722061	0.0304778	0.000468623	0.439248
YDR516C	115.031	246.218	222.69	1.11313	0.952411	-0.160722	0.0202553	0.0440891	0.892669
YDR517W	12.5527	43.6873	84.6612	1.93111	2.86494	0.933825	0.0164718	0.000102632	0.386071
YDR518W	33.4616	42.4217	46.8474	0.35923	0.471685	0.112456	0.680644	0.537873	0.945942
YDR519W	497.039	905.193	461.723	0.870671	-0.102689	-0.973359	0.492603	0.938559	0.619759
YDR524C-B	22289.3	20398.2	19700.1	-0.128192	-0.1784	-0.0502087	0.800373	0.67798	0.960105
YDR525W-A	3330.52	3616.81	4588.27	0.118554	0.461893	0.343339	0.83679	0.292537	0.658854
YDR527W	29.0501	58.8466	35.2236	0.903735	0.162416	-0.741319	0.144681	0.824842	0.413483
YDR528W	0.42714	76.285	154.323	6.43387	7.41535	0.981481	2.41e-06	2.13e-08	0.351254
YDR529C	3236.75	2936.08	2735.26	-0.140776	-0.24286	-0.102084	0.83679	0.664745	0.93473
YDR530C	21.1561	36.4151	45.9684	0.872772	1.13334	0.260572	0.30889	0.142463	0.883842
YDR531W	33.0857	46.8262	52.4821	0.428019	0.623928	0.195909	0.558375	0.330797	0.895911
YDR532C	81.7281	51.3897	51.8817	-0.690899	-0.661133	0.0297659	0.235937	0.232513	0.980762
YDR533C	439.743	212.001	294.361	-1.07763	-0.589155	0.488476	0.0190194	0.21137	0.534399
YDR534C	50.2951	43.1789	37.1515	-0.246488	-0.420535	-0.174046	0.746462	0.519737	0.906495
YDR541C	20.5329	71.5221	171.181	1.84832	3.14034	1.29202	0.000583553	2.03e-10	0.0199608
YIL164C	12.6228	23.4345	29.942	0.880031	1.1731	0.293066	0.252805	0.0914278	0.830479
YIL162W	42.7838	31.3366	15.5685	-0.332161	-1.42003	-1.08787	0.656488	0.0244493	0.249525
YIL159W	143.199	64.5294	80.4873	-1.13181	-0.828472	0.303335	0.0159554	0.0733591	0.751346
YIL158W	22.769	39.0153	26.4736	0.759064	0.211348	-0.547716	0.276505	0.784747	0.609972
YIL157C	390.553	426.775	313.201	0.12779	-0.316158	-0.443948	0.776707	0.386249	0.421416
YIL154C	374.568	309.028	270.563	-0.305937	-0.481641	-0.175704	0.52154	0.251518	0.851451
YIL153W	21.9801	19.5077	22.4911	-0.244692	-0.0288892	0.215802	0.79667	0.972063	0.901983
YIL148W	18.8338	21.4732	11.718	0.104177	-0.814197	-0.918374	0.921964	0.32449	0.457344
YIL143C	121.385	80.0093	114.486	-0.661898	-0.0943095	0.567588	0.174913	0.861944	0.442192
YIL142W	3431.48	1850.57	1438.93	-0.888061	-1.25316	-0.365097	0.0556349	0.00379084	0.669145
YIL140W	208.986	379.786	417.585	0.851412	0.992636	0.141224	0.0303177	0.00783005	0.882124
YIL138C	502.768	564.631	166.311	0.174896	-1.59282	-1.76771	0.804677	0.00155207	0.00493014
YIL137C	92.4767	181.905	215.068	0.957399	1.19676	0.239361	0.00790692	0.000420903	0.721995
YIL136W	99.3412	90.2756	53.4448	-0.0934262	-0.895479	-0.802053	0.889325	0.0674833	0.26753
YIL135C	215.794	275.111	253.024	0.304028	0.206816	-0.0972122	0.589737	0.700458	0.933882
YIL133C	14790.1	9699.1	6409.87	-0.608791	-1.20619	-0.597397	0.030281	2.39e-06	0.122551
YIL128W	39.9293	191.726	306.76	2.22073	2.91148	0.690752	9.89e-09	4.48e-15	0.161219
YIL127C	59.9886	623.903	795.375	3.3524	3.70027	0.347866	4.36e-10	1.96e-12	0.753278
YIL125W	26.1207	70.8864	132.371	1.48036	2.34261	0.862254	0.00334837	4.28e-07	0.15969
YIL124W	232.935	204.839	264.025	-0.189965	0.18136	0.371326	0.677457	0.656076	0.548796
YIL123W	286.628	493.148	505.749	0.790095	0.817647	0.0275524	0.0311142	0.0206536	0.976856
YIL119C	18.6283	113.252	131.774	2.47996	2.70649	0.226529	2.56e-06	1.22e-07	0.822938
YIL118W	238.453	1133.97	1344.16	2.23263	2.4793	0.246666	1.21e-06	3.23e-08	0.815974
YIL117C	74.9244	160.472	122.598	1.00497	0.646732	-0.358237	0.10531	0.303012	0.762575
YIL116W	120.229	136.631	32.1998	0.169722	-1.88708	-2.05681	0.777543	3.85e-05	0.000130388
YIL114C	377.417	380.449	65.1068	0.0138198	-2.53366	-2.54748	0.995966	0.0824149	0.236363
YIL111W	185.382	409.353	307.18	1.14335	0.727222	-0.416126	0.00715297	0.0939687	0.576476
YIL109C	69.1848	448.768	479.555	2.71661	2.82404	0.107433	1.02e-14	3.03e-16	0.901983
YIL104C	24.3867	43.11	29.3539	0.627131	0.090758	-0.536373	0.392355	0.908802	0.635226
YIL103W	3188.49	1826.5	1726.18	-0.804698	-0.885072	-0.080374	0.0206703	0.00810887	0.925442
YIL098C	17.5477	48.6768	54.4137	1.32933	1.54396	0.214631	0.107328	0.0471222	0.906492
YIL097W	28.2915	31.2853	21.8012	0.0575573	-0.365061	-0.422619	0.950883	0.63953	0.754935
YIL095W	3.6482	38.1982	56.9342	2.91452	3.56212	0.647601	0.00139013	3.74e-05	0.57896
YIL094C	2755.34	2611.08	2889.86	-0.080722	0.0668421	0.147564	0.862976	0.868271	0.846079
YIL090W	4.33672	42.3734	146.303	3.76838	5.52981	1.76143	3.37e-05	1.06e-10	0.00126758
YIL087C	33.3215	122.081	94.2779	1.78223	1.44263	-0.339604	8.85e-05	0.00154778	0.664431
YIL083C	366.772	673.563	669.263	0.871647	0.867539	-0.00410787	0.0339192	0.0291636	0.998148
YIL078W	4580.83	2074.8	1862.1	-1.1427	-1.2987	-0.156001	0.00264151	0.000391331	0.871055
YIL076W	226.295	309.888	268.836	0.466911	0.248375	-0.218535	0.264595	0.555135	0.779139
YIL075C	199.221	309.517	360.71	0.622818	0.847324	0.224506	0.119023	0.022443	0.768145
YIL074C	204.357	446.9	494.476	1.1223	1.27527	0.152962	0.0160478	0.00416789	0.897716
YIL070C	227.522	302.518	329.816	0.372449	0.514735	0.142287	0.439373	0.236489	0.892669
YIL069C	21.4573	18.2473	16.7331	-0.1674	-0.388489	-0.221089	0.872679	0.646969	0.905959
YIL068C	9.43209	43.2936	65.7253	1.92855	2.46165	0.533098	0.0119149	0.000586608	0.656734
YIL065C	44.427	32.5208	27.1543	-0.518755	-0.667343	-0.148588	0.413106	0.254381	0.912478
YIL063C	126.587	133.387	134.142	0.0147271	0.0750513	0.0603242	0.98059	0.889679	0.957582
YIL062C	480.723	901.865	940.08	0.915345	0.971067	0.0557224	0.0496941	0.0305295	0.962558
YIL053W	51709.8	96552.4	50243.9	0.900871	-0.0414575	-0.942328	0.00923215	0.922661	0.035415
YIL052C	93605.6	82904.9	84293.1	-0.175119	-0.151162	0.0239565	0.670856	0.688379	0.977496
YIL051C	1998.19	3296.04	5565.38	0.719222	1.47597	0.75675	0.0400347	3.11e-06	0.107475
YIL050W	39.9994	61.7155	26.6868	0.552283	-0.633735	-1.18602	0.381573	0.30322	0.128222
YIL046W	15.4773	28.7044	36.7069	1.09004	1.37873	0.288692	0.141497	0.0442205	0.833325
YIL044C	121.447	280.085	318.201	1.16734	1.37356	0.206225	0.004574	0.000466326	0.81504
YIL043C	480.727	790.113	523.346	0.723349	0.124623	-0.598726	0.0412951	0.764395	0.240849
YIL041W	266.478	1236.91	990.474	2.20426	1.88442	-0.319837	1.82e-11	7.94e-09	0.609972
YIL040W	147.596	147.441	77.4241	-0.0298524	-0.941761	-0.911908	0.965228	0.0740777	0.237139
YIL039W	962.388	986.74	1824.73	0.0324004	0.922434	0.890034	0.943896	0.00332162	0.0338588
YIL038C	4.86425	194.783	240.51	5.40997	5.71332	0.303346	6.36e-14	7.69e-16	0.676934
YIL035C	32.6936	97.1343	125.21	1.51371	1.92482	0.41111	0.00599908	0.000201808	0.659059
YIL034C	101.362	523.876	800.562	2.34637	2.96282	0.616444	7.15e-10	9.24e-16	0.287602
YIL033C	295.611	641.884	544.36	1.1317	0.888931	-0.242773	0.0439661	0.1103	0.848325
YIL027C	242.773	697.716	560.621	1.53721	1.21363	-0.323577	0.000909546	0.0089317	0.735122
YIL021W	732.187	647.42	535.797	-0.173954	-0.450492	-0.276538	0.706054	0.23749	0.697747
YIL020C	90.4972	105.484	130.312	0.261284	0.534927	0.273643	0.589737	0.193347	0.720212
YIL019W	363.679	277.434	256.28	-0.379596	-0.501428	-0.121832	0.383954	0.206611	0.901632
YIL018W	7986.33	12987.7	12757.6	0.701628	0.675862	-0.0257655	0.0777798	0.0795664	0.978332
YIL016W	114.784	306.521	181.223	1.38382	0.630792	-0.753029	0.00103409	0.16145	0.220988
YIL015W	361.457	307.152	242.118	-0.249577	-0.587241	-0.337664	0.655879	0.207943	0.700658
YIL014W	8.4518	24.8325	84.2906	1.64993	3.44955	1.79962	0.0741843	1.56e-05	0.0542723
YIL011W	18.0402	59.0005	55.4757	1.44398	1.40144	-0.0425428	0.0236246	0.0238643	0.976856
YIL010W	28.8143	73.8898	54.4011	1.21116	0.793271	-0.417893	0.0517883	0.212375	0.705718
YIL009C-A	87.4979	115.574	173.759	0.359043	0.982052	0.623009	0.510091	0.0279495	0.369129
YIL008W	178.091	258.876	161.512	0.552745	-0.139661	-0.692407	0.240801	0.788594	0.278678
YIL007C	296.767	309.584	129.859	0.0750354	-1.18774	-1.26278	0.935377	0.0663168	0.169853
YIL005W	4.82923	58.1298	22.1976	3.2122	1.90788	-1.30432	0.000398208	0.0467855	0.243122
YIL003W	191.932	241.92	246.616	0.344767	0.368587	0.0238197	0.509087	0.438729	0.9809
YIL002W-A	22.3513	24.2883	6.74476	0.0853515	-1.70462	-1.78997	0.934754	0.036142	0.101532
YIL002C	12.7838	110.603	149.055	3.39337	3.79816	0.404795	7.18e-09	2.7e-11	0.611667
YIR001C	33.7581	46.8164	43.6864	0.416129	0.327559	-0.08857	0.58366	0.64652	0.954422
YIR004W	28.0253	25.2153	13.3269	-0.168526	-1.0073	-0.838769	0.874036	0.217963	0.52739
YIR005W	137.744	64.6123	61.9398	-1.11774	-1.16357	-0.0458299	0.016552	0.00974181	0.97259
YIR008C	31.9397	41.2219	58.3673	0.230866	0.764073	0.533207	0.792609	0.256237	0.640841
YIR011C	1503.07	1298.33	1007.9	-0.206467	-0.574124	-0.367657	0.675136	0.153573	0.604629
YIR012W	529.897	626.021	641.802	0.235281	0.270839	0.0355583	0.539612	0.43397	0.967946
YIR018W	24.97	29.0981	25.0984	0.218511	0.0803872	-0.138124	0.801953	0.920367	0.928066
YIR021W	43.2716	83.0685	65.9805	0.896259	0.606013	-0.290246	0.100039	0.272025	0.777483
YIR022W	509.979	906.064	704.414	0.831405	0.466721	-0.364683	0.225342	0.499725	0.779642
YIR024C	60.5323	66.2607	75.2555	0.0832876	0.289731	0.206444	0.889401	0.535281	0.817076
YIR026C	565.692	391.141	438.403	-0.542686	-0.370928	0.171758	0.362969	0.522603	0.898813
YIR030C	21.7442	29.2765	19.8888	0.543912	-0.0592057	-0.603118	0.664672	0.962233	0.765638
YIR033W	30.8543	44.7326	79.6809	0.483642	1.34886	0.865214	0.456341	0.0103935	0.249446
YIR034C	744.096	1035.48	1001.58	0.472064	0.424087	-0.0479767	0.360005	0.386028	0.969608
YIR035C	103.326	172.96	181.925	0.760673	0.832254	0.0715809	0.100481	0.0590119	0.945942
YIR036C	232.743	120.178	100.772	-0.934613	-1.19729	-0.262681	0.0515812	0.0084237	0.796208
YIR037W	124.332	223.993	260.988	0.855248	1.07189	0.216644	0.0564382	0.0109843	0.81504
YIR038C	132.819	132.86	137.261	0.0185298	0.0401544	0.0216246	0.973005	0.938474	0.983176
YFL052W	28.121	21.6604	16.9272	-0.333691	-0.664542	-0.330851	0.716898	0.403205	0.844186
YFL049W	20.4164	23.3409	37.5969	0.24593	0.864831	0.618901	0.828389	0.304653	0.6688
YFL048C	95.6343	161.612	88.6088	0.797321	-0.0880955	-0.885416	0.248471	0.908802	0.366478
YFL046W	21.8541	48.523	66.6638	0.973865	1.48891	0.515041	0.136464	0.0115829	0.604629
YFL045C	516.74	3230.76	6360.81	2.63165	3.61083	0.979182	8.81e-14	6.68e-26	0.0491076
YFL044C	50.8597	107.415	90.0187	1.06598	0.785019	-0.280959	0.0439916	0.137714	0.782111
YFL042C	24.7834	26.1507	44.4335	0.174608	0.92596	0.751352	0.841856	0.133704	0.423785
YFL041W	727.209	627.78	604.838	-0.212745	-0.270779	-0.0580343	0.547296	0.393908	0.938439
YFL039C	122.463	127.243	113.809	0.0288857	-0.131234	-0.160119	0.965228	0.832376	0.90009
YFL038C	231.01	228.495	254.255	-0.0396041	0.119007	0.158611	0.951283	0.835534	0.895911
YFL037W	186.447	114.675	111.018	-0.731729	-0.762303	-0.0305741	0.084065	0.0596972	0.977311
YFL036W	2.17072	118.499	158.218	6.21827	6.64596	0.427685	4.11e-08	2.11e-09	0.59555
YFL034C-B	554.782	994.157	708.369	0.836928	0.350062	-0.486866	0.0791813	0.48865	0.53488
YFL034C-A	1291.15	1852.27	1476.41	0.519329	0.192031	-0.327298	0.112898	0.583254	0.542701
YFL031W	191.522	589.311	748.152	1.57807	1.93171	0.353641	9.8e-05	7.3e-07	0.640874
YFL028C	158.401	617.686	691.341	1.94009	2.10682	0.166724	1.6e-11	7.86e-14	0.783298
YFL027C	31.9094	36.9821	17.5179	0.0719373	-0.909265	-0.981203	0.937659	0.189413	0.336793
YFL026W	13171.1	8874.84	6829.3	-0.568828	-0.947122	-0.378294	0.202502	0.018843	0.611939
YFL024C	0.42714	23.6689	77.4493	4.76255	6.42343	1.66089	0.00112755	3.09e-06	0.135215
YFL023W	42.6882	35.767	27.5592	-0.405081	-0.678972	-0.273891	0.596919	0.315865	0.857677
YFL022C	97.5417	907.463	1182.85	3.21965	3.60665	0.386998	1.08e-21	1.19e-27	0.50088
YFL018C	749.339	1733.13	2552.16	1.19979	1.76101	0.561215	5.25e-05	5.21e-10	0.212119
YFL017W-A	934.911	1537.59	1003.37	0.708242	0.0949159	-0.613326	0.0671049	0.835914	0.272719
YFL017C	95.7375	345.656	391.13	1.85115	2.01601	0.164856	7.58e-06	5.07e-07	0.87064
YFL016C	292.651	420.341	341.823	0.502032	0.211759	-0.290273	0.181299	0.58985	0.646723
YFL014W	6556.3	7505.39	5414.2	0.194828	-0.27629	-0.471117	0.538428	0.325487	0.227268
YFL013C	46.3875	23.9678	8.44393	-0.818815	-2.42934	-1.61052	0.317927	0.00172726	0.169853
YFL010C	311.648	184.792	153.319	-0.746855	-1.0262	-0.279347	0.170505	0.0423169	0.797875
YFL009W	7.95462	166.703	283.002	4.07479	4.83818	0.763393	3.12e-12	1.55e-17	0.215116
YFL008W	39.7635	191.237	168.796	2.27893	2.11336	-0.165562	3.22e-07	1.49e-06	0.872244
YFL005W	141.441	454.032	728.541	1.66852	2.35159	0.683063	2.2e-05	3.68e-10	0.243812
YFL004W	37.3665	282.122	363.851	2.79599	3.16955	0.373561	3.52e-11	1.35e-14	0.59409
YFL002W-A	15.3817	59.7487	96.9053	1.78286	2.47491	0.692049	0.00601824	4.03e-05	0.451329
YFL002W-B	15.3817	59.7487	96.9053	1.78286	2.47491	0.692049	0.00601824	4.03e-05	0.451329
YFL002C	23.7937	18.0463	21.3011	-0.246839	-0.0925828	0.154257	0.777428	0.906829	0.922074
YFR001W	1299.63	1061.53	1076.64	-0.290897	-0.271272	0.0196248	0.681952	0.674362	0.992649
YFR002W	83.5256	143.703	126.684	0.813533	0.631128	-0.182404	0.097132	0.194865	0.86933
YFR003C	106.045	168.24	130.041	0.668408	0.2957	-0.372708	0.235044	0.612212	0.705638
YFR004W	3074.1	2971.72	2587.32	-0.0496537	-0.248439	-0.198786	0.92993	0.564811	0.816308
YFR005C	27.1758	33.9356	21.0025	0.328613	-0.411516	-0.74013	0.658287	0.550639	0.443378
YFR007W	61.9633	102.568	278.963	0.704482	2.15661	1.45213	0.432061	0.00343553	0.178565
YFR008W	23.2359	40.839	31.8848	0.842391	0.49413	-0.348262	0.2219	0.480245	0.77652
YFR009W	344.744	545.126	604.966	0.658524	0.814813	0.156289	0.0888126	0.0254707	0.858035
YFR010W	733.821	331.126	453.902	-1.16434	-0.699343	0.464997	0.000214607	0.0291636	0.373224
YFR011C	679.565	405.151	292.25	-0.754022	-1.22389	-0.469866	0.010242	8.32e-06	0.301966
YFR014C	29.7784	56.6382	33.3225	0.79576	0.121269	-0.674491	0.199177	0.865683	0.452597
YFR017C	112.839	541.221	291.629	2.29026	1.40817	-0.88209	2.23e-07	0.00186343	0.172088
YFR018C	11.1406	66.6189	161.379	2.65941	3.98176	1.32235	1.42e-05	4.12e-12	0.018473
YFR020W	19.744	61.4227	140.226	1.70453	2.82181	1.11728	0.00464963	2.92e-07	0.117534
YFR021W	21.392	49.7361	31.975	0.975221	0.443079	-0.532142	0.195073	0.574577	0.665966
YFR024C-A	284.176	299.063	155.671	0.0390479	-0.888759	-0.927807	0.953903	0.0903144	0.220988
YFR025C	18.1055	25.2528	46.9227	0.454334	1.30425	0.849919	0.592996	0.0545029	0.409448
YFR027W	24.9492	36.5938	16.8789	0.549801	-0.569021	-1.11882	0.459015	0.438521	0.237139
YFR031C-A	49.8586	69.5196	57.3627	0.490027	0.177239	-0.312788	0.38329	0.764887	0.744356
YFR033C	739.241	797.875	842.972	0.103864	0.186652	0.0827884	0.869693	0.720608	0.942649
YFR034C	26.849	106.764	117.704	2.07377	2.23946	0.165693	0.000394787	7.46e-05	0.902275
YFR037C	19.5177	35.0521	48.2428	0.622203	1.17099	0.548788	0.582036	0.225488	0.76536
YFR042W	86.3357	220.002	215.582	1.37163	1.33184	-0.0397875	0.000766932	0.000833668	0.970486
YFR043C	98.2444	131.042	130.5	0.434515	0.397357	-0.0371583	0.437937	0.449215	0.976777
YFR044C	679.202	942.488	713.995	0.459249	0.0634248	-0.395825	0.322342	0.898997	0.590342
YFR045W	79.4456	96.5166	29.2776	0.286455	-1.42974	-1.71619	0.677457	0.0114072	0.0150078
YFR047C	126.181	180.892	200.093	0.529184	0.691826	0.162642	0.315309	0.147521	0.888702
YFR048W	174.119	64.5296	81.4439	-1.48523	-1.12481	0.360425	0.00150293	0.0148779	0.705858
YFR049W	12.7232	75.3145	170.582	2.43949	3.61741	1.17792	3.66e-05	7.08e-11	0.0602003
YFR050C	63.9589	178.091	206.418	1.42839	1.66066	0.232266	0.00621939	0.000858155	0.838669
YFR051C	144.522	136.269	171.428	-0.0630465	0.233746	0.296793	0.926667	0.661228	0.752284
YFR052W	368.822	648.585	478.191	0.81005	0.372986	-0.437064	0.0539005	0.398822	0.528911
YFR053C	401.813	656.763	689.505	0.703724	0.774774	0.0710498	0.0532545	0.0264973	0.936953
YFR055W	1342.13	1431.89	1170.53	0.09274	-0.196574	-0.289314	0.841856	0.601619	0.638167
YKR046C	42.0906	91.8589	71.5111	1.02439	0.690629	-0.333759	0.0876766	0.254357	0.766558
YKL218C	10.5781	66.5669	54.5422	2.72188	2.37853	-0.34335	1.38e-05	0.000133209	0.732288
YKL216W	3847.04	8820.4	7411.62	1.19529	0.944787	-0.250501	0.000508536	0.0060874	0.728971
YKL215C	24.97	36.4755	59.2436	0.623201	1.3156	0.692398	0.418634	0.0435164	0.50737
YKL214C	27.2762	71.7443	66.0671	1.38353	1.22961	-0.153924	0.0282233	0.0467855	0.912478
YKL212W	39.3667	292.768	316.737	2.85011	2.9661	0.115992	7.47e-12	4.11e-13	0.906492
YKL211C	181.648	122.849	86.5844	-0.526725	-1.06214	-0.535417	0.231829	0.00711623	0.42868
YKL210W	307.554	541.483	375.879	0.820002	0.288628	-0.531373	0.0282745	0.476338	0.352679
YKL209C	230.473	79.5208	37.5083	-1.51634	-2.628	-1.11166	0.000241357	2.36e-10	0.0762151
YKL208W	16.4017	27.0541	21.4978	0.566297	0.339682	-0.226615	0.531139	0.699128	0.901632
YKL207W	503.172	367.262	419.436	-0.458905	-0.267315	0.191591	0.284002	0.528502	0.822495
YKL206C	940.288	904.711	524.232	-0.048384	-0.837751	-0.789367	0.937659	0.0519226	0.212119
YKL204W	184.216	272.892	237.01	0.525046	0.334365	-0.190681	0.221928	0.433608	0.824939
YKL196C	169.093	714.762	684.269	2.066	2.00569	-0.0603062	1.12e-06	1.49e-06	0.957582
YKL195W	205.953	218.144	157.3	0.0993119	-0.379933	-0.479245	0.893315	0.519683	0.618943
YKL193C	126.225	140.791	85.6244	0.132347	-0.584575	-0.716922	0.824298	0.199494	0.267228
YKL192C	590.427	1738.14	2398.92	1.55326	2.02064	0.467377	3.04e-05	1.79e-08	0.46757
YKL190W	148.422	707.348	1333.37	2.2311	3.15088	0.919775	7.01e-13	6.81e-26	0.0194016
YKL186C	63.6018	32.3711	9.63896	-0.918712	-2.70164	-1.78293	0.177495	5.83e-05	0.0651055
YKL184W	16.9851	109.881	85.914	2.51629	2.17484	-0.341454	2.95e-05	0.000273591	0.757847
YKL183W	27.5376	21.8216	24.1076	-0.313451	-0.169177	0.144274	0.699807	0.829766	0.926002
YKL182W	109.173	628.669	615.669	2.52912	2.49612	-0.032996	9.66e-07	8.36e-07	0.979118
YKL181W	10.9445	33.5281	183.409	1.79516	4.2083	2.41313	0.0721925	1.19e-06	0.0199608
YKL180W	28332	21751.1	23674.1	-0.381525	-0.25913	0.122395	0.216947	0.397398	0.857677
YKL179C	54.1205	67.75	69.0343	0.283644	0.319221	0.035577	0.678729	0.601619	0.978332
YKL174C	91.3751	69.5487	149.711	-0.359353	0.729567	1.08892	0.576174	0.172885	0.134769
YKL173W	247.645	141.94	66.1002	-0.808299	-1.89984	-1.09154	0.0350353	1.36e-07	0.03161
YKL172W	16.5978	40.5646	28.1612	1.24795	0.667051	-0.580898	0.0908784	0.388881	0.62339
YKL170W	137.623	244.415	225.649	0.828855	0.696855	-0.132	0.0500526	0.0939687	0.898813
YKL167C	35.8445	44.3293	14.6376	0.334446	-1.27126	-1.60571	0.658502	0.0549931	0.0565846
YKL165C	34.6028	37.8788	53.1809	0.169845	0.691976	0.522131	0.809512	0.186421	0.522961
YKL164C	256.878	214.642	288.951	-0.24942	0.167485	0.416905	0.727004	0.804964	0.701194
YKL163W	21.5179	36.514	38.1965	0.938582	0.926101	-0.0124818	0.204742	0.187719	0.996919
YKL160W	2060.86	1566.38	1178.76	-0.401661	-0.807713	-0.406052	0.58366	0.201203	0.743736
YKL159C	33.2608	19.2528	10.632	-0.812674	-1.65243	-0.839753	0.279145	0.0199559	0.500099
YKL156W	11723	14688.4	14203.7	0.325426	0.276894	-0.0485326	0.310803	0.365723	0.945942
YKL155C	17.3118	29.6893	24.3642	0.995569	0.627102	-0.368467	0.210308	0.433447	0.796559
YKL154W	315.854	615.623	937.689	0.936049	1.55229	0.616239	0.0311347	9.65e-05	0.352605
YKL152C	141211	141818	151634	0.00616104	0.102711	0.0965495	0.992706	0.836007	0.924341
YKL150W	418.33	413.469	405.166	-0.034931	-0.0617887	-0.0268577	0.950883	0.899907	0.978332
YKL148C	16.6584	34.2056	28.3034	1.14039	0.860441	-0.279947	0.199381	0.325023	0.883057
YKL146W	36.015	60.6219	38.9902	0.692818	0.0636228	-0.629195	0.208544	0.920676	0.431014
YKL145W	155.347	199.43	122.932	0.335702	-0.341838	-0.67754	0.68361	0.647805	0.553885
YKL143W	416.525	300.554	280.579	-0.46402	-0.563703	-0.0996836	0.402997	0.268573	0.935646
YKL142W	122.498	624.625	1105.58	2.33907	3.16393	0.824855	1.67e-05	1.39e-09	0.347097
YKL141W	854.293	774.048	474.123	-0.137293	-0.84825	-0.710957	0.866771	0.150954	0.455043
YKL140W	25.4928	294.645	212.958	3.57576	3.11642	-0.459343	1.5e-13	1.06e-10	0.538427
YKL139W	57.3577	189.538	176.773	1.76085	1.66111	-0.0997428	0.000348755	0.000586608	0.934436
YKL138C-A	114.2	64.1865	27.4716	-0.850383	-2.05806	-1.20768	0.0712903	5.5e-06	0.065833
YKL138C	66.0501	136.353	224.525	0.993803	1.69877	0.704966	0.0154438	4.79e-06	0.190533
YKL137W	796.666	932.863	526.597	0.235974	-0.592363	-0.828337	0.782323	0.391442	0.43416
YKL135C	249.692	442.415	219.15	0.815203	-0.189979	-1.00518	0.0168783	0.626802	0.0162397
YKL130C	75.6525	303.356	269.142	2.02578	1.85322	-0.172564	1.91e-07	1.36e-06	0.844777
YKL128C	522.599	835.236	602.539	0.660738	0.195657	-0.465081	0.0917209	0.646522	0.450799
YKL126W	43.8389	195.194	130.16	2.07031	1.48017	-0.590133	1.4e-06	0.000666742	0.363966
YKL125W	383.096	1016.6	783.558	1.41884	1.03926	-0.379577	0.000149117	0.00591878	0.580604
YKL122C	1023.25	1119.17	1029.91	0.12482	0.00590311	-0.118917	0.716898	0.985512	0.850933
YKL120W	1712.3	2320.25	1424.81	0.434736	-0.267682	-0.702418	0.365911	0.573187	0.270337
YKL117W	723.312	1287.26	1422.25	0.831551	0.974043	0.142492	0.0330546	0.00864179	0.882124
YKL114C	16.1962	34.711	6.45518	1.13459	-1.29195	-2.42654	0.118725	0.12504	0.00867392
YKL113C	56.3916	58.3738	33.6907	-0.0678729	-0.767982	-0.700109	0.935377	0.213151	0.470792
YKL112W	18.9645	43.238	51.1184	1.01411	1.32011	0.306	0.107328	0.0236421	0.779642
YKL110C	30.4319	50.1777	56.2209	0.739468	0.857616	0.118147	0.2318	0.133834	0.926076
YKL109W	20.568	293.497	410.747	3.69884	4.1925	0.493661	1.4e-15	2.14e-20	0.448392
YKL104C	15.251	212.575	359.677	3.88597	4.65817	0.772203	7.72e-14	3.08e-20	0.184653
YKL103C	1096.7	468.347	593.869	-1.23131	-0.884902	0.346408	0.00413905	0.040701	0.679341
YKL101W	7.2964	116.242	112.991	3.56392	3.55698	-0.00693678	8.55e-09	5.12e-09	0.998148
YKL100C	418.114	651.513	361.243	0.646283	-0.209411	-0.855695	0.265829	0.735583	0.277446
YKL099C	727.91	517.126	279.188	-0.476689	-1.37584	-0.899147	0.384316	0.00290791	0.201443
YKL096W-A	15441.4	19671	19783.2	0.349125	0.357399	0.00827373	0.406892	0.362328	0.996397
YKL096W	125.934	167.3	118.824	0.404866	-0.0997481	-0.504614	0.508201	0.876003	0.578958
YKL094W	152.145	63.8393	56.4014	-1.30545	-1.43118	-0.125732	0.00112755	0.000238457	0.907383
YKL091C	194.236	153.557	115.32	-0.336143	-0.742807	-0.406664	0.466108	0.0625555	0.556789
YKL088W	158.877	126.829	98.39	-0.335843	-0.683993	-0.34815	0.50269	0.113617	0.660437
YKL087C	162.859	271.043	408.088	0.703018	1.30524	0.602227	0.0502774	5.18e-05	0.216261
YKL086W	17.0202	15.9829	19.4468	-0.190643	0.125076	0.315718	0.858429	0.889982	0.85164
YKL085W	260.654	762.14	909.195	1.55159	1.80375	0.25216	6.32e-06	5.97e-08	0.720212
YKL082C	258.872	706.371	1224.05	1.43186	2.22879	0.796929	0.000211817	1.17e-09	0.15393
YKL081W	8904.59	16858.3	10283.5	0.921564	0.208114	-0.71345	0.024901	0.65189	0.237139
YKL080W	149.923	425.864	251.112	1.47164	0.717704	-0.753932	8.16e-06	0.0400881	0.0986065
YKL077W	135.06	109.098	89.3437	-0.332877	-0.623181	-0.290304	0.671298	0.350703	0.839793
YKL074C	151.629	157.819	79.4092	0.0364811	-0.941262	-0.977743	0.951343	0.0332924	0.107475
YKL072W	6.99995	85.2949	122.101	3.45802	3.93419	0.476176	1.12e-07	4.43e-10	0.554116
YKL069W	134.395	122.204	145.786	-0.138788	0.101884	0.240672	0.814272	0.847271	0.787644
YKL068W-A	3803.9	5529.63	7511.03	0.537657	0.979926	0.442269	0.134971	0.00250281	0.431014
YKL068W	4.23633	113.358	175.937	5.50957	6.16025	0.650684	2.83e-08	1.83e-10	0.422759
YKL067W	3208.99	6171.45	9112.98	0.942117	1.50515	0.56303	0.000169044	2.5e-10	0.121926
YKL065C	1348.49	1262.49	1145.37	-0.0932974	-0.23534	-0.142042	0.903142	0.70893	0.913198
YKL064W	16.2966	37.6174	75.0099	1.24677	2.19593	0.949164	0.0586349	0.000168824	0.228477
YKL063C	69.8782	397.725	1384.26	2.47605	4.2785	1.80246	8.42e-06	4.37e-16	0.00722038
YKL061W	29.6429	30.0722	11.9934	0.0908331	-1.27095	-1.36179	0.936932	0.139493	0.271279
YKL060C	187077	167871	138859	-0.15629	-0.430024	-0.273734	0.777428	0.330436	0.745381
YKL058W	61.7739	44.5497	58.4408	-0.431266	-0.0744813	0.356784	0.524994	0.913111	0.751807
YKL057C	12.7185	25.6959	17.8746	0.880876	0.412133	-0.468744	0.298961	0.638279	0.740208
YKL056C	9676.32	16133.3	12217.9	0.737292	0.33622	-0.401072	0.0153902	0.294623	0.421416
YKL054C	126.743	159.332	134.25	0.317725	0.074257	-0.243468	0.558375	0.89241	0.797875
YKL053C-A	29.9394	39.0841	43.9495	0.45619	0.594018	0.137828	0.459035	0.285181	0.911031
YKL052C	91.1602	74.2413	45.1304	-0.283678	-1.01014	-0.726465	0.597653	0.0254654	0.291903
YKL051W	10.347	31.5636	32.0905	1.58542	1.57937	-0.00605045	0.0482618	0.0419729	0.998148
YKL049C	29.1713	35.554	28.6987	0.351671	0.0346787	-0.316992	0.655174	0.964947	0.808752
YKL048C	41.4209	43.0054	46.4183	0.0816409	0.126895	0.0452537	0.935377	0.880839	0.978332
YKL047W	49.6881	100.092	42.7241	1.03754	-0.220135	-1.25767	0.0569775	0.733454	0.0671941
YKL046C	1.08536	36.767	69.0096	5.21792	6.22944	1.01152	0.000107886	1.46e-06	0.262405
YKL045W	93.669	82.4552	47.0848	-0.117887	-0.958545	-0.840658	0.88762	0.115067	0.374701
YKL043W	0.854279	17.8204	41.572	3.75362	4.82156	1.06794	0.00425688	9.1e-05	0.314284
YKL042W	51.1305	70.1006	33.137	0.368317	-0.655096	-1.02341	0.522927	0.215094	0.135208
YKL040C	1075.45	1408.76	1463.55	0.387128	0.443102	0.0559732	0.295111	0.195987	0.945942
YKL039W	276.742	908.754	1310.09	1.69824	2.22971	0.531471	0.000279396	6.37e-07	0.517886
YKL035W	430.173	398.287	328.578	-0.133957	-0.405696	-0.271739	0.784522	0.295664	0.705638
YKL033W-A	27.477	227.09	392.99	2.94423	3.74462	0.800398	7.69e-09	2.92e-14	0.253207
YKL032C	3.6482	58.1037	33.8597	3.51119	2.77903	-0.732159	1.17e-05	0.000594145	0.421416
YKL029C	80.211	58.0725	69.4072	-0.534759	-0.260265	0.274494	0.347942	0.644975	0.796559
YKL027W	34.3718	22.6906	23.9893	-0.752232	-0.562162	0.190069	0.362829	0.475282	0.913198
YKL026C	20.4325	23.9044	17.5318	0.367058	-0.137567	-0.504625	0.706407	0.887671	0.739785
YKL025C	29.5824	46.6812	35.3112	0.449415	0.146218	-0.303197	0.596844	0.865619	0.847685
YKL024C	4.96464	184.539	341.225	5.15494	6.0156	0.860662	7.35e-13	9.12e-18	0.169657
YKL023W	44.4318	36.6553	29.5162	-0.47141	-0.649314	-0.177903	0.596844	0.414833	0.922074
YKL019W	63.9447	152.671	149.811	1.20914	1.19122	-0.0179208	0.0052075	0.00463883	0.988752
YKL018C-A	130.039	258.723	352.729	0.986111	1.42794	0.441827	0.0133905	0.000112812	0.488585
YKL018W	242.041	483.761	353.157	0.988061	0.534474	-0.453587	0.0559976	0.316428	0.614891
YKL016C	396.445	1599.09	1276.18	2.00241	1.67956	-0.32285	6.04e-10	1.78e-07	0.60109
YKL013C	246.278	625.878	459.143	1.35322	0.903552	-0.449672	0.00327202	0.0541479	0.587394
YKL010C	42.8586	53.3863	62.0857	0.311563	0.516764	0.205201	0.651208	0.37688	0.875289
YKL009W	809.624	887.443	1069.14	0.129318	0.397816	0.268498	0.83679	0.413242	0.776089
YKL008C	2598.54	1996.5	2289.72	-0.379648	-0.182124	0.197524	0.394905	0.683998	0.819774
YKL007W	26.1814	31.5842	5.64493	0.189226	-2.20729	-2.39652	0.865784	0.0139369	0.0403039
YKL006C-A	375.27	709.615	755.846	0.902204	0.995476	0.0932728	0.0347301	0.0149651	0.927682
YKL006W	32258.2	17735.6	24853.6	-0.862582	-0.376119	0.486463	0.0989001	0.494131	0.587394
YKL003C	12.8492	53.6715	29.8544	2.00995	1.22832	-0.781639	0.00334702	0.0882146	0.42868
YKL002W	33.5526	46.6003	37.6937	0.433534	0.130683	-0.302852	0.457002	0.834291	0.753715
YKL001C	97.3666	154.863	157.748	0.588921	0.642349	0.0534283	0.311564	0.235065	0.969608
YKR001C	217.534	293.706	273.042	0.446276	0.341314	-0.104963	0.447323	0.544506	0.934457
YKR002W	0.854279	55.8478	217.666	5.16402	7.18119	2.01717	9.91e-06	1.21e-10	7.27e-05
YKR003W	218.844	304.56	330.984	0.475475	0.586356	0.110881	0.274948	0.141189	0.9079
YKR006C	22.1155	28.4991	19.8012	0.33439	-0.167507	-0.501897	0.709473	0.851568	0.713904
YKR007W	43.4421	112.05	169.804	1.32347	1.91651	0.593034	0.0103327	5.96e-05	0.444877
YKR008W	93.1908	59.0229	53.1581	-0.664508	-0.826681	-0.162174	0.160422	0.062968	0.887458
YKR011C	46.6982	57.0658	89.5995	0.31774	0.901558	0.583818	0.59717	0.0630957	0.443378
YKR013W	728.5	992.766	952.924	0.44774	0.384397	-0.0633428	0.251885	0.304708	0.944928
YKR014C	457.913	788.379	912.724	0.786642	1.0007	0.214058	0.0178016	0.00140859	0.744511
YKR016W	41.5327	82.3671	53.4754	0.999456	0.351251	-0.648205	0.0882888	0.582649	0.465966
YKR018C	250.889	365.779	340.113	0.54127	0.430724	-0.110546	0.0861462	0.165732	0.882124
YKR020W	42.6484	46.8131	36.6865	0.24866	-0.15344	-0.402099	0.78874	0.857674	0.778283
YKR022C	41.1406	65.6629	85.3686	0.652915	1.05835	0.405434	0.34106	0.0794606	0.723503
YKR023W	72.2308	34.6463	32.8081	-1.0109	-1.18156	-0.170656	0.0528203	0.0188464	0.898813
YKR024C	1547.98	1219.33	943.236	-0.341446	-0.712808	-0.371362	0.52243	0.116488	0.657682
YKR026C	1075.28	1326.82	1360.28	0.301231	0.339045	0.0378146	0.666083	0.587585	0.978332
YKR030W	25.9901	22.8506	21.3963	-0.117099	-0.302593	-0.185494	0.898295	0.689783	0.9079
YKR035W-A	895.358	656.312	482.923	-0.460413	-0.896315	-0.435902	0.310205	0.0245269	0.530234
YKR037C	12.2913	33.426	17.5851	1.4033	0.434974	-0.968331	0.0518608	0.599713	0.331016
YKR042W	856.995	5355.17	4491.43	2.64644	2.39191	-0.254527	1.58e-14	2.87e-12	0.737742
YKR043C	346.942	702.476	1021.16	1.00011	1.53889	0.538787	0.0130792	3.86e-05	0.3991
YKR044W	4.23633	20.1786	36.2051	2.91028	3.72037	0.810095	0.0189711	0.00128218	0.59555
YKR048C	2342.14	1799.48	1651.42	-0.383935	-0.505117	-0.121181	0.264338	0.108911	0.877589
YKR057W	22119.9	27558.4	27186.9	0.317261	0.297585	-0.0196759	0.279496	0.285181	0.977311
YKR059W	2861.79	3121.41	3104.26	0.126625	0.11756	-0.00906438	0.78349	0.775399	0.995088
YKR060W	138.678	52.9681	22.0072	-1.35721	-2.64267	-1.28546	0.00181842	4.71e-09	0.0547614
YKR062W	49.8842	94.5243	132.1	0.910868	1.40807	0.497197	0.0420121	0.000526866	0.443378
YKR065C	1003.65	1655.66	1641.93	0.714684	0.705875	-0.00880925	0.0855478	0.0785772	0.996397
YKR066C	231.331	216.494	128.085	-0.0576006	-0.834892	-0.777292	0.934418	0.0815883	0.274255
YKR068C	1049.14	1620.35	1911.99	0.626239	0.865036	0.238797	0.0634028	0.00598107	0.709311
YKR070W	60.1004	66.8446	93.8399	0.16758	0.684031	0.516451	0.783205	0.132402	0.466046
YKR071C	36.8901	59.6843	16.7609	0.698922	-1.12695	-1.82587	0.382932	0.140259	0.0550183
YKR072C	18.9901	237.686	293.809	3.62939	3.92698	0.297589	6.75e-17	3.08e-20	0.632229
YKR075C	1828.73	913.815	875.652	-1.0032	-1.06507	-0.0618706	0.000983174	0.000306948	0.938439
YKR079C	0.854279	20.9152	65.2912	3.77065	5.47081	1.70016	0.00340842	4.61e-06	0.0408371
YKR080W	3384.96	5835.64	6613.45	0.784175	0.96574	0.181566	0.00971015	0.000816645	0.77652
YKR081C	355.995	324.032	322.714	-0.140272	-0.145396	-0.00512378	0.808885	0.775093	0.998148
YKR082W	21.7139	13.0506	22.2991	-0.598544	0.0884653	0.687009	0.528796	0.924858	0.624081
YKR083C	125.784	89.5364	45.5152	-0.544519	-1.45843	-0.913908	0.310205	0.00193539	0.205252
YKR084C	403.757	881.573	819.512	1.13276	1.02634	-0.10642	0.000140751	0.000466552	0.892669
YKR085C	112.708	62.3241	112.295	-0.854281	0.0153911	0.869672	0.0479197	0.974485	0.134172
YKR087C	46.1214	22.5903	17.5295	-0.888242	-1.3727	-0.484459	0.376378	0.131512	0.80414
YKR091W	36.3768	24.1894	24.1559	-0.665053	-0.667308	-0.00225491	0.394101	0.358339	0.999412
YKR092C	734.212	828.516	622.382	0.17807	-0.237565	-0.415635	0.795798	0.685138	0.66404
YKR093W	45.0691	153.728	144.45	1.78456	1.68386	-0.100707	0.00540498	0.00736186	0.948189
YKR095W-A	32.3715	12.2861	13.6952	-1.34757	-1.27227	0.0753055	0.064601	0.0715359	0.97001
YKR100C	0	81.865	247.584	7.42811	9.01375	1.58565	2.14e-08	2.5e-12	0.000166924
YOR108W	613.51	654.964	778.04	0.0801423	0.336441	0.256299	0.907013	0.527521	0.804718
YOR239W	1244.46	913.926	1228.98	-0.453676	-0.0187023	0.434974	0.262955	0.967499	0.475219
YOR321W	32.4719	21.2486	43.5558	-0.713739	0.37294	1.08668	0.271534	0.540999	0.169853
YOL159C	13.246	17.7183	19.9903	0.389221	0.475109	0.0858883	0.731885	0.633299	0.969719
YOL158C	109.366	247.046	312.034	1.20424	1.53405	0.329814	0.00234597	4.34e-05	0.640841
YOL155C	13.4421	29.1615	23.6835	0.87847	0.610649	-0.267821	0.248242	0.418702	0.858035
YOL154W	30.7634	27.4013	45.7072	-0.214247	0.547215	0.761461	0.771106	0.334456	0.351254
YOL151W	610.042	564.946	929.894	-0.126938	0.599718	0.726657	0.892555	0.403487	0.524823
YOL149W	242.897	164.576	176.372	-0.568681	-0.483838	0.0848433	0.230724	0.288412	0.938439
YOL148C	19.1255	22.0227	82.4558	0.307327	2.15035	1.84303	0.687632	4.47e-05	0.0019328
YOL147C	204.573	244.213	218.818	0.251866	0.0810191	-0.170847	0.611511	0.871793	0.858172
YOL146W	21.1306	21.3947	24.5216	-0.113123	0.0380085	0.151131	0.922889	0.969703	0.941271
YOL144W	889.693	579.511	276.924	-0.62493	-1.68697	-1.06204	0.344781	0.0027295	0.218758
YOL143C	331.089	410.596	277.098	0.286341	-0.273057	-0.559398	0.584138	0.576089	0.433847
YOL142W	309.064	585.166	536.661	0.912	0.78955	-0.12245	0.0271737	0.0518269	0.904208
YOL140W	398.508	198.111	159.817	-1.02403	-1.31916	-0.295131	0.2074	0.0795149	0.875289
YOL139C	183.149	269.586	328.302	0.53947	0.83375	0.29428	0.212349	0.032712	0.696033
YOL137W	25.9645	80.7447	65.8436	1.48598	1.22919	-0.25679	0.00374511	0.0166501	0.792631
YOL136C	0.854279	84.6187	98.4154	5.84854	6.0367	0.188163	4.14e-07	9.33e-08	0.868837
YOL135C	49.1303	42.9089	31.4213	-0.239538	-0.648785	-0.409247	0.699807	0.217624	0.659059
YOL133W	172.949	245.285	170.782	0.517208	-0.00661768	-0.523826	0.161579	0.987578	0.312942
YOL130W	4.34144	49.9112	55.1075	3.85632	4.06393	0.207611	3.54e-05	7.05e-06	0.883057
YOL129W	509.308	1213.04	1401.07	1.23836	1.44883	0.210467	4.6e-05	8.13e-07	0.740551
YOL127W	3062.85	4009.76	3387.03	0.388877	0.143825	-0.245052	0.273851	0.696649	0.693073
YOL126C	344.757	528.154	490.541	0.61063	0.506518	-0.104112	0.224249	0.297199	0.926002
YOL125W	70.5107	125.809	264.811	0.820309	1.9212	1.10089	0.192954	0.00038658	0.16463
YOL124C	882.829	594.886	1115.91	-0.581499	0.332581	0.91408	0.132673	0.394865	0.0556847
YOL123W	52.1296	1976.05	2348.09	5.2948	5.54221	0.24741	2.42e-46	2.66e-51	0.730746
YOL122C	287.557	336.687	492.889	0.24111	0.780397	0.539286	0.557005	0.0188333	0.285559
YOL121C	19777.4	12334.5	16889.9	-0.681364	-0.227699	0.453665	0.0957785	0.606673	0.493981
YOL120C	26052.7	80872.4	51711.4	1.63406	0.988949	-0.645112	9.52e-07	0.00369133	0.21367
YOL117W	205.979	101.499	101.647	-1.00266	-1.02416	-0.0214986	0.0057911	0.00356826	0.980105
YOL115W	797.892	416.958	537.842	-0.936778	-0.569912	0.366867	0.0330546	0.202036	0.644761
YOL111C	84.0039	201.451	226.043	1.29607	1.46009	0.164021	0.000859043	9.15e-05	0.850347
YOL109W	3376.98	3446.41	2843.92	0.0302965	-0.247983	-0.27828	0.947722	0.502515	0.657349
YOL108C	30.4015	21.4732	19.8723	-0.386885	-0.565563	-0.178678	0.638223	0.434203	0.912478
YOL103W	10.9398	175.2	375.424	4.25975	5.39519	1.13545	1.67e-12	2.59e-20	0.0378525
YOL102C	15.6781	40.8818	44.3558	1.24715	1.31713	0.0699841	0.141189	0.10083	0.972593
YOL101C	883.623	912.212	908.442	0.0369221	0.0343407	-0.00258132	0.939455	0.934454	0.998148
YOL098C	33.0506	135.993	191.634	2.10417	2.57675	0.472584	7.77e-06	1.1e-08	0.51365
YOL097C	2611.14	2507.3	680.25	-0.0555376	-1.93881	-1.88327	0.942556	0.000134435	0.0030452
YOL096C	113.689	125.495	64.2853	0.191238	-0.816815	-1.00805	0.734837	0.0723071	0.0957305
YOL094C	233.505	438.772	628.688	0.874183	1.40685	0.532669	0.0735971	0.00163139	0.497467
YOL093W	66.0151	53.3357	45.7628	-0.317134	-0.576758	-0.259624	0.645589	0.327665	0.837042
YOL092W	79.2913	162.181	197.77	1.01468	1.29475	0.280069	0.00661725	0.000227375	0.669145
YOL090W	38.8439	42.4778	45.0074	0.0524907	0.175769	0.123278	0.943541	0.775051	0.91815
YOL088C	291.99	273.263	267.858	-0.0919257	-0.129432	-0.0375063	0.859438	0.76602	0.969719
YOL086W-A	32.2711	60.6262	90.3749	0.898937	1.47109	0.572148	0.160266	0.0100205	0.546449
YOL086C	40036.1	71287.5	69714.8	0.832225	0.800017	-0.0322081	0.0296584	0.0318823	0.974577
YOL077W-A	22259.8	18221	18882	-0.288918	-0.237486	0.0514315	0.485203	0.544506	0.954556
YOL077C	376.787	642.31	438.191	0.784161	0.226683	-0.557477	0.0231907	0.553344	0.271279
YOL076W	57.0499	47.398	44.5885	-0.293351	-0.434263	-0.140912	0.665803	0.463431	0.912934
YOL075C	5.39178	40.9475	70.8192	2.80918	3.57389	0.764703	0.00023192	7.55e-07	0.352679
YOL070C	50.1361	73.5891	63.2133	0.457128	0.318367	-0.138761	0.552203	0.662301	0.929016
YOL069W	29.0548	25.7829	48.5799	-0.127089	0.734586	0.861675	0.877452	0.202624	0.287602
YOL067C	61.5967	54.1734	48.4947	-0.136932	-0.338749	-0.201817	0.848329	0.553084	0.87064
YOL066C	61.7787	65.5306	66.2827	0.0259574	0.0627518	0.0367944	0.970581	0.922661	0.977811
YOL064C	512.163	904.256	723.309	0.802489	0.487153	-0.315336	0.0319511	0.202899	0.639317
YOL060C	16.2615	34.4604	22.1328	1.30734	0.662338	-0.644999	0.13404	0.469956	0.644761
YOL058W	32.8943	56.9962	64.9125	0.681222	0.938321	0.257098	0.285762	0.100551	0.830294
YOL057W	81.7188	155.29	124.733	0.886567	0.563885	-0.322682	0.0908071	0.289091	0.743945
YOL056W	162.612	207.927	110.773	0.325243	-0.581019	-0.906263	0.52323	0.197745	0.132244
YOL055C	40.5269	73.9296	78.6548	0.84838	0.977347	0.128967	0.111552	0.0518777	0.912478
YOL054W	86.1397	80.0124	112.052	-0.144839	0.344873	0.489713	0.846485	0.554933	0.60095
YOL052C-A	101.021	116.118	89.1271	0.250139	-0.161772	-0.41191	0.762675	0.834256	0.744356
YOL045W	1.08536	70.234	90.8951	6.18948	6.62613	0.436649	1.45e-06	1.25e-07	0.615666
YOL042W	94.799	171.256	184.903	0.800426	0.912287	0.111861	0.0553519	0.0215019	0.9079
YOL041C	222.642	340.845	195.306	0.629552	-0.169777	-0.799329	0.151197	0.727812	0.169853
YOL040C	13901.6	38224.5	28049.2	1.45879	1.01247	-0.446323	8.53e-07	0.000699506	0.374616
YOL039W	17168.4	20630	6110.4	0.26508	-1.49038	-1.75546	0.868128	0.202149	0.308114
YOL038W	331.132	592.235	520.918	0.832614	0.647954	-0.184661	0.0674331	0.150913	0.859302
YOL036W	0	36.9917	44.5449	6.21938	6.54066	0.321274	9.5e-06	1.71e-06	0.80049
YOL030W	112.151	312.17	257.801	1.51233	1.21995	-0.292375	0.000201023	0.00266718	0.716116
YOL028C	0	44.2798	99.9504	6.57169	7.70444	1.13276	2.4e-06	1.1e-08	0.156656
YOL027C	534.453	382.141	368.093	-0.478541	-0.541437	-0.0628952	0.202857	0.122958	0.943471
YOL026C	47.3213	68.8393	100.703	0.535135	1.11357	0.578439	0.31745	0.0143259	0.418284
YOL022C	99.5022	103.547	158.386	0.00114096	0.663138	0.661997	0.998774	0.110519	0.271279
YOL021C	3.41712	44.2875	20.3358	3.04416	1.98443	-1.05973	0.000860832	0.0380078	0.351254
YOL019W	29.1902	45.2121	46.2696	0.667072	0.685138	0.0180655	0.325919	0.27847	0.992649
YOL018C	13.407	49.8961	18.7219	1.93497	0.577885	-1.35708	0.00314237	0.4527	0.0888207
YOL017W	300.479	171.124	204.226	-0.801504	-0.570527	0.230977	0.0483615	0.157132	0.779642
YOL016C	228.3	194.52	182.2	-0.258239	-0.352476	-0.0942366	0.648612	0.476596	0.934457
YOL014W	1.08536	39.5218	223.277	5.37416	7.92657	2.5524	3.35e-05	1.09e-10	5.15e-08
YOL012C	606.533	1229.9	1646.53	1.02878	1.44663	0.41785	0.00632802	4.54e-05	0.517901
YOL011W	72.3614	51.1854	21.7087	-0.561565	-1.72502	-1.16346	0.29412	0.000429191	0.103647
YOL010W	241.651	359.536	491.825	0.565717	1.00748	0.441763	0.0932991	0.000885871	0.370571
YOL007C	124.141	354.576	184.6	1.48295	0.550165	-0.932781	0.00209892	0.295664	0.176275
YOL006C	18.8338	48.8099	49.287	1.26628	1.23869	-0.0275875	0.0553519	0.0526275	0.985559
YOL005C	4138.38	3699.57	2755.36	-0.164036	-0.588475	-0.424439	0.653161	0.0423231	0.356847
YOL004W	2.79392	78.4888	104.447	4.37652	4.82913	0.452609	1.03e-07	1.56e-09	0.546449
YOR001W	18.8897	29.7605	15.2446	0.59527	-0.270196	-0.865466	0.511676	0.775399	0.493981
YOR004W	121.727	331.162	215.024	1.44326	0.826251	-0.617007	0.000224418	0.0427805	0.300405
YOR006C	168.094	167.57	135.004	0.0213584	-0.302788	-0.324146	0.973005	0.581561	0.743511
YOR007C	3304.74	4784.73	4449.57	0.535059	0.429549	-0.10551	0.0768567	0.149879	0.887458
YOR008C	0	68.1618	154.912	7.14663	8.33643	1.1898	1.36e-07	2.31e-10	0.0550183
YOR014W	9.6281	177.188	342.45	4.37613	5.32193	0.945797	2.76e-14	1.8e-21	0.0522302
YOR016C	48.8339	59.7198	149.838	0.236695	1.57154	1.33485	0.832621	0.0461044	0.250853
YOR020C	290.275	250.405	865.853	-0.222089	1.56685	1.78894	0.729619	0.000834656	0.00182515
YOR020W-A	45.6479	45.5108	47.8024	-0.00487478	-0.0052951	-0.000420317	0.996148	0.993827	0.99987
YOR021C	2012.11	3131.7	1687.33	0.63898	-0.25354	-0.89252	NA	NA	NA
YOR025W	68.8042	85.4446	74.4985	0.283223	0.0886387	-0.194584	0.583724	0.866519	0.837042
YOR027W	493.707	1058.94	574.025	1.08384	0.205254	-0.878591	0.0273488	0.717317	0.212678
YOR035C	117.726	150.693	88.4538	0.390327	-0.390276	-0.780603	0.700555	0.672897	0.587394
YOR036W	149.869	151.111	90.5504	2.54e-05	-0.734155	-0.73418	0.999946	0.0996007	0.260707
YOR038C	41.5072	97.0652	137.095	1.13458	1.65595	0.52137	0.0133006	8.38e-05	0.438732
YOR039W	14.8238	64.0315	130.972	2.25038	3.24329	0.99291	0.000470134	7.36e-08	0.201443
YOR040W	12.5528	37.1047	41.8312	1.21912	1.45935	0.240234	0.100941	0.0363679	0.878765
YOR042W	19.7184	23.5432	15.985	0.130841	-0.401818	-0.53266	0.88762	0.600047	0.659059
YOR043W	0	35.7369	126.036	6.1404	8.04132	1.90092	8.16e-06	1e-09	0.000608511
YOR044W	9.69347	86.3392	74.5887	3.02664	2.79254	-0.234099	6.86e-07	3.43e-06	0.827852
YOR045W	2563.41	1291.46	1296.06	-0.993577	-0.985017	0.00856023	0.00742528	0.00638711	0.996397
YOR046C	1080.3	1043.04	447.836	-0.0536288	-1.27134	-1.21771	0.891652	1.03e-06	9.07e-05
YOR047C	0	90.8668	37.7889	7.51029	6.30512	-1.20517	1.41e-07	9.01e-06	0.241601
YOR051C	373.602	623.806	340.794	0.716869	-0.149746	-0.866615	0.0466704	0.717183	0.0601525
YOR052C	148.009	579.434	627.739	1.9455	2.06615	0.120652	3.82e-09	1.65e-10	0.887458
YOR054C	11.5981	61.0295	78.1289	2.12125	2.49512	0.373871	0.00110299	5.51e-05	0.735669
YOR057W	73.3767	70.0651	68.8076	-0.116192	-0.100089	0.0161034	0.869693	0.870407	0.992649
YOR059C	91.8582	70.3802	55.3092	-0.446984	-0.739431	-0.292447	0.39362	0.114519	0.756051
YOR061W	129.395	524.33	658.551	2.00293	2.33187	0.328939	3.03e-07	7.96e-10	0.656874
YOR062C	134.135	44.2561	67.2509	-1.58949	-1.02262	0.566866	0.000114851	0.0116237	0.434173
YOR063W	38649.5	43842.1	39480.5	0.181641	0.0305822	-0.151058	0.600651	0.930648	0.808752
YOR064C	93.1907	124.144	165.719	0.45897	0.852993	0.394023	0.446897	0.102201	0.683949
YOR065W	18.4323	278.687	303.695	3.85474	3.96185	0.107115	3.46e-16	1.66e-17	0.912478
YOR067C	56.1862	130.465	120.414	1.1367	1.02672	-0.109982	0.024901	0.0387481	0.925045
YOR069W	95.1749	170.826	194.971	0.848595	1.04339	0.1948	0.0632032	0.0151223	0.840333
YOR071C	8.7388	58.8489	55.0172	2.67837	2.62963	-0.0487458	4.29e-05	4.04e-05	0.971377
YOR074C	154.428	210.207	154.528	0.430689	-0.0111564	-0.441846	0.372173	0.983342	0.53841
YOR075W	116.487	117.032	60.1085	0.0476752	-0.967544	-1.01522	0.943541	0.047138	0.135215
YOR077W	31.1365	53.3862	27.0779	0.90777	-0.103584	-1.01135	0.420987	0.932685	0.548231
YOR078W	356.352	214.11	253.956	-0.738363	-0.489631	0.248732	0.0599217	0.213151	0.746695
YOR079C	48.1008	23.0722	11.9173	-1.04179	-1.94366	-0.901874	0.11864	0.00288711	0.433847
YOR085W	28.0301	472.901	1082.33	4.00228	5.20262	1.20033	1.67e-19	2.63e-33	0.0150078
YOR089C	428.712	463.543	360.01	0.100981	-0.263327	-0.364307	0.848329	0.528502	0.587394
YOR090C	0.42714	89.8907	167.663	6.64867	7.53103	0.88236	2.36e-07	1.81e-09	0.212678
YOR091W	2540.75	1661.1	1925.76	-0.612699	-0.399048	0.213652	0.130667	0.326105	0.79318
YOR092W	49.5878	252.223	286.369	2.24194	2.4263	0.184364	2.38e-06	1.53e-07	0.871201
YOR094W	160.046	394.719	447.858	1.32606	1.50194	0.175877	0.0165566	0.00454912	0.898813
YOR095C	231.986	699.233	910.426	1.59559	1.97415	0.378562	2.11e-06	1.28e-09	0.52187
YOR096W	7948.48	55080.4	58708	2.79263	2.88475	0.0921168	6.63e-28	4.52e-30	0.899799
YOR099W	114.13	375.1	605.093	1.68219	2.37401	0.691818	6.17e-05	3.16e-09	0.271279
YOR101W	750.711	1522.73	2214.77	1.01681	1.55969	0.542879	0.0121811	3.66e-05	0.409448
YOR111W	90.4973	85.6501	41.6599	-0.132821	-1.15903	-1.02621	0.83881	0.0154743	0.132823
YOR113W	19.9798	84.3643	99.7563	2.02865	2.33303	0.304382	0.000342859	1.71e-05	0.763744
YOR115C	176.191	127.574	168.816	-0.475172	-0.0476792	0.427493	0.251752	0.916575	0.493981
YOR116C	0	18.841	41.8262	5.27442	6.44409	1.16967	0.000270483	2.95e-06	0.220784
YOR117W	2980.41	3445.01	3561.53	0.208278	0.256072	0.0477947	0.604725	0.480245	0.955185
YOR119C	18.1709	26.7497	24.2994	0.334383	0.254501	-0.0798815	0.69645	0.753483	0.962546
YOR120W	45.2207	69.0391	154.007	0.556631	1.70206	1.14543	0.42737	0.00283092	0.160807
YOR122C	2181.64	1795.39	1493.98	-0.280346	-0.546703	-0.266357	0.384316	0.052493	0.60173
YOR123C	53.8847	33.2249	37.5297	-0.655986	-0.499101	0.156884	0.311564	0.419308	0.912478
YOR125C	1.41211	27.4164	31.5142	4.84105	5.09868	0.257629	0.000363008	0.000108879	0.868202
YOR128C	191.934	173.58	167.029	-0.140005	-0.199417	-0.0594121	0.7542	0.6049	0.945942
YOR131C	124.064	185.175	183.173	0.594751	0.579728	-0.0150237	0.159975	0.151036	0.991473
YOR132W	5.09061	108.481	298.808	4.80143	6.26067	1.45924	1.43e-09	2.69e-16	0.0023905
YOR133W	3396.78	4660.68	3217.35	0.457553	-0.0776449	-0.535198	0.158764	0.834657	0.234189
YOR136W	67.7795	165.825	285.572	1.29497	2.05196	0.756986	0.0264545	0.000123967	0.388014
YOR138C	424.388	562.1	748.574	0.422648	0.829534	0.406886	0.401054	0.0579473	0.605108
YOR141C	65.1816	59.6176	31.7922	-0.178052	-1.05586	-0.877813	0.819996	0.0736753	0.337097
YOR142W	5.12568	43.9693	82.3176	2.45421	3.44434	0.99013	0.00230423	4.27e-06	0.295793
YOR143C	38.3117	21.1205	15.8644	-0.815919	-1.2975	-0.48158	0.239891	0.0466035	0.716043
YOR145C	358.309	618.09	569.161	0.777918	0.65573	-0.122188	0.0220003	0.0505678	0.883581
YOR150W	24.487	56.1285	45.6511	1.06784	0.840484	-0.227355	0.107967	0.203083	0.877589
YOR153W	27.5423	595.574	539.271	4.43486	4.29522	-0.139636	6.66e-27	1.32e-25	0.877589
YOR155C	103.15	184.796	169.949	0.840254	0.694454	-0.1458	0.0962496	0.161606	0.902275
YOR157C	36.6523	164.275	234.692	2.16333	2.6961	0.532775	0.000131184	6.46e-07	0.576476
YOR159C	27.1805	75.8263	84.3974	1.42611	1.57924	0.15313	0.0203532	0.00704694	0.912478
YOR160W	55.7941	40.3208	22.9824	-0.567613	-1.31388	-0.746266	0.395501	0.0281061	0.455963
YOR163W	14.1259	27.8614	45.4454	0.996918	1.64798	0.651063	0.171742	0.0104483	0.508815
YOR164C	705.981	351.841	356.39	-1.00554	-0.988201	0.0173404	0.06544	0.060996	0.992649
YOR165W	24.4472	38.7163	13.2482	0.794181	-0.806896	-1.60108	0.246731	0.263741	0.0566971
YOR167C	61566.3	33196.7	34483.1	-0.891075	-0.83624	0.0548344	0.485803	0.485197	0.984135
YOR168W	564.205	593.079	475.365	0.0719508	-0.251621	-0.323572	0.871232	0.463041	0.552385
YOR173W	21.2262	19.957	15.4617	0.00724774	-0.513807	-0.521055	0.99613	0.574577	0.746646
YOR174W	14.2869	42.1444	78.7008	1.73889	2.68181	0.94292	0.0110327	1.62e-05	0.244829
YOR175C	172.865	806.532	740.165	2.20877	2.08671	-0.122058	4.92e-09	2.15e-08	0.902275
YOR176W	121.312	128.485	107.314	0.0589516	-0.191509	-0.250461	0.929031	0.717605	0.792335
YOR178C	0.42714	68.3099	80.5305	6.26048	6.47574	0.215264	2.99e-06	7.65e-07	0.892669
YOR179C	16.5277	22.0571	8.9722	0.267433	-1.00827	-1.2757	0.829592	0.31624	0.386071
YOR182C	30.4224	33.6121	27.8399	0.145507	-0.126816	-0.272322	0.890422	0.890427	0.883057
YOR184W	660.038	1137.32	1119.02	0.782854	0.760293	-0.0225607	0.00478166	0.00497813	0.976331
YOR185C	233.376	247.03	193.237	0.0940459	-0.260952	-0.354998	0.865901	0.551487	0.614891
YOR187W	101.738	302.368	327.809	1.51577	1.64133	0.125559	0.000990622	0.000222005	0.912478
YOR193W	9.23603	28.7786	34.6101	1.38112	1.63452	0.253404	0.0892766	0.03197	0.881468
YOR194C	57.8691	193.346	298.555	1.7365	2.36489	0.628395	5.9e-06	8.67e-11	0.234189
YOR196C	301.651	314.242	336.592	0.053272	0.165292	0.11202	0.90904	0.656076	0.893027
YOR197W	131.775	229.924	139.805	0.798232	0.0917586	-0.706474	0.0989889	0.872609	0.31214
YOR198C	832.677	4317.26	4318.82	2.37353	2.3754	0.00186391	7.39e-11	3.87e-11	0.998845
YOR202W	1253.91	1072.92	600.941	-0.229845	-1.06101	-0.831165	0.651018	0.00697081	0.152523
YOR204W	329.69	229.902	142.689	-0.55737	-1.22252	-0.665154	0.146066	0.000382436	0.213543
YOR206W	277.908	269.335	260.777	-0.0471495	-0.104903	-0.0577537	0.934482	0.825775	0.953984
YOR207C	193.757	153.048	71.1712	-0.344776	-1.44974	-1.10497	0.364804	8.72e-06	0.00933771
YOR209C	161.972	1414.12	1981.94	3.1434	3.63043	0.487032	2.79e-22	4.52e-30	0.362819
YOR210W	2108.75	1692.15	1343.15	-0.313112	-0.64888	-0.335768	0.382932	0.0375296	0.53488
YOR212W	38.3723	173.554	91.1893	2.23502	1.30934	-0.925681	1.62e-05	0.015582	0.202972
YOR215C	3392.47	4689.17	4171	0.465739	0.296755	-0.168984	0.111421	0.315677	0.770033
YOR216C	36.6382	60.7457	48.9327	0.623774	0.359274	-0.2645	0.308059	0.555135	0.815974
YOR217W	50.2156	69.3263	67.9808	0.495852	0.508431	0.0125788	0.409469	0.362998	0.99569
YOR219C	16.7938	31.1422	38.4302	0.71849	1.04785	0.329358	0.314583	0.0980119	0.779642
YOR220W	474.924	287.16	266.257	-0.757659	-0.840649	-0.0829895	0.0569852	0.0276455	0.933194
YOR223W	27.6333	14.5119	35.1334	-1.06517	0.250047	1.31521	0.193734	0.767638	0.220784
YOR224C	4922.97	6324.47	6296.21	0.359385	0.353979	-0.00540643	0.638619	0.611229	0.998148
YOR226C	142.807	162.7	125.172	0.172867	-0.214402	-0.387269	0.741738	0.643332	0.587588
YOR229W	21.6627	18.6732	37.0726	-0.0823148	0.83358	0.915895	0.945993	0.356797	0.518672
YOR230W	1039.46	1252.78	1121.96	0.26508	0.104467	-0.160613	0.501305	0.795342	0.831868
YOR231W	9.92455	49.6262	112.17	2.21373	3.43668	1.22295	0.000498244	5.21e-09	0.0493708
YOR232W	219.528	868.18	892.003	2.00732	2.04385	0.0365226	5.97e-10	1.4e-10	0.968749
YOR234C	7830.37	6964.75	5585.13	-0.167662	-0.487396	-0.319734	0.655174	0.108459	0.53488
YOR243C	165.536	306.397	258.544	0.873992	0.632672	-0.24132	0.0254009	0.106398	0.751346
YOR246C	31.0201	109.758	133.668	1.72139	2.0211	0.299702	0.00103868	5.42e-05	0.762174
YOR247W	298.15	667.202	831.448	1.16156	1.47893	0.317367	0.00200934	3.64e-05	0.648012
YOR249C	72.0906	22.7872	11.8614	-1.59349	-2.61179	-1.0183	0.00242115	2.6e-06	0.285559
YOR250C	44.7889	126.194	67.2126	1.41435	0.504722	-0.909633	0.00432192	0.357588	0.182624
YOR251C	13.4771	18.4249	21.6604	0.26876	0.610482	0.341722	0.802063	0.475282	0.838669
YOR252W	293.577	599.799	556.702	1.02161	0.915034	-0.106573	0.0239602	0.0395489	0.922074
YOR253W	150.311	90.3693	87.7666	-0.734548	-0.795648	-0.0610993	0.176489	0.120315	0.965033
YOR254C	754.435	1483.01	1307.04	0.970088	0.790006	-0.180082	0.024901	0.0649571	0.860046
YOR257W	176.714	206.923	201.405	0.204086	0.173493	-0.0305924	0.691304	0.714771	0.976856
YOR259C	225.863	168.598	182.152	-0.420151	-0.312753	0.107398	0.252015	0.377497	0.898813
YOR260W	38.683	194.474	493.955	2.17335	3.51698	1.34363	1.06e-05	4.35e-14	0.0219199
YOR261C	387.396	690.82	690.166	0.821569	0.821615	4.62e-05	0.0156801	0.0127597	0.99987
YOR262W	1.5125	13.9183	53.6024	3.33882	5.11921	1.78039	0.0103327	1.62e-05	0.0338588
YOR265W	1046.71	1223.45	1281.13	0.221386	0.289866	0.0684793	0.73415	0.61362	0.959812
YOR266W	60.9851	115.008	65.2836	0.82203	0.0191113	-0.802919	0.132046	0.975292	0.291399
YOR267C	4.95992	88.6016	134.937	4.09998	4.70497	0.604991	4.56e-08	9.98e-11	0.439923
YOR270C	46.5277	222.198	331.836	2.17956	2.77292	0.593366	1.49e-05	9.6e-09	0.457707
YOR271C	124.155	242.249	310.339	0.955958	1.31731	0.36135	0.025008	0.000900681	0.62339
YOR272W	350.214	478.221	291.816	0.447946	-0.262491	-0.710437	0.271534	0.520715	0.172088
YOR273C	11.7335	39.8637	42.5168	1.59355	1.68307	0.0895182	0.0196914	0.0103015	0.948785
YOR276W	2972.38	6580.39	5406.02	1.144	0.861315	-0.282683	0.035233	0.111313	0.807646
YOR278W	7.52748	21.4151	27.8436	1.35484	1.70397	0.349133	0.252015	0.113328	0.887458
YOR281C	319.08	340.807	409.592	0.0746392	0.341776	0.267137	0.909425	0.502966	0.781017
YOR283W	122.738	217.852	238.736	0.807571	0.94506	0.13749	0.0829694	0.0317601	0.901632
YOR284W	11.0402	19.7044	49.1344	0.950092	2.29628	1.34619	0.338007	0.00472889	0.220784
YOR285W	159.271	447.831	819.695	1.48051	2.35719	0.876678	0.000175652	2.47e-10	0.107151
YOR286W	3943.92	2591.05	2702.3	-0.605036	-0.54546	0.059576	0.0887941	0.11402	0.945942
YOR287C	276.825	276.088	223.173	-0.00137333	-0.311267	-0.309893	0.998774	0.553669	0.744511
YOR290C	7.88453	47.1026	66.0102	2.52731	3.12146	0.594149	0.000477673	5.25e-06	0.515462
YOR293W	123959	139956	161171	0.175114	0.378741	0.203628	0.682855	0.293574	0.77652
YOR294W	504.014	411.764	449.084	-0.295144	-0.171606	0.123538	0.564052	0.731287	0.9079
YOR295W	186.636	161.514	184.771	-0.254082	-0.0285707	0.225511	0.611511	0.953552	0.792997
YOR297C	36.8295	32.8873	10.6945	-0.14201	-1.7615	-1.61949	0.874419	0.0110601	0.0883776
YOR298C-A	10139.3	8950.9	9288.31	-0.180049	-0.126586	0.0534629	0.599326	0.697608	0.941335
YOR303W	0.854279	9.24202	50.1991	2.48636	5.08679	2.60043	0.0759068	2.2e-05	0.00180107
YOR304W	4.86425	53.7887	61.5923	3.49038	3.73557	0.245193	3.5e-05	4.73e-06	0.85747
YOR306C	22.3513	23.042	38.4368	0.0938307	0.760797	0.666966	0.917123	0.232923	0.494535
YOR307C	33.025	245.731	267.066	2.84954	2.99943	0.149885	6.33e-11	2.18e-12	0.882124
YOR310C	1059.31	2781.16	1679.2	1.3889	0.662184	-0.726711	0.000308309	0.102795	0.212678
YOR311C	70.2958	482.618	875.763	2.77282	3.63649	0.86367	2e-11	1.02e-19	0.134399
YOR315W	122.442	63.4692	54.2461	-0.946479	-1.1865	-0.240026	0.0679534	0.0160624	0.837812
YOR319W	52.0502	37.2671	24.4987	-0.640834	-1.11736	-0.476525	0.384261	0.0923908	0.718112
YOR322C	3.22106	161.164	365.092	5.17575	6.37559	1.19985	1.02e-12	1.49e-19	0.00498026
YOR323C	991.312	1051.22	747.569	0.0912511	-0.403282	-0.494533	0.872661	0.349072	0.455963
YOR326W	0	28.6531	27.3281	5.76898	5.8382	0.0692161	9.75e-05	5.29e-05	0.973314
YOR327C	7002.41	10963.7	9263.17	0.645857	0.402731	-0.243126	0.0219024	0.160955	0.637868
YOR330C	16.1005	13.242	30.6504	-0.206398	0.98269	1.18909	0.83679	0.154759	0.208673
YOR332W	1698.65	3446.42	3255.39	1.0223	0.938709	-0.0835929	0.0041068	0.00736186	0.925893
YOR335C	302.68	1043.29	1696.79	1.77608	2.47749	0.701411	6.37e-08	4.93e-15	0.151251
YOR338W	690.009	584.206	598.228	-0.25017	-0.20831	0.0418596	0.484308	0.53678	0.957582
YOR340C	12.8795	47.4566	63.683	1.65203	2.1535	0.501468	0.0957785	0.019606	0.781189
YOR341W	9.88953	73.5885	128.406	2.68382	3.46686	0.783044	2.58e-05	1.1e-08	0.321029
YOR342C	35.3359	110.365	118.429	1.63972	1.75614	0.116417	0.000308309	6.32e-05	0.911031
YOR344C	2.98998	51.5726	46.0755	3.41196	3.30448	-0.107481	9.8e-05	0.000119411	0.945942
YOR349W	89.0245	98.7912	105.692	0.0893708	0.229116	0.139745	0.882167	0.631388	0.895911
YOR356W	9.85918	134.092	117.139	4.02893	3.82509	-0.203835	9.63e-10	4.36e-09	0.86422
YOR358W	82.3749	83.2554	70.7497	-0.0275377	-0.236245	-0.208707	0.968122	0.696015	0.8706
YOR360C	0	25.4164	132.621	5.65288	8.11387	2.46099	8.4e-05	2.39e-09	0.000509702
YOR362C	743.673	2258.84	3057.09	1.60006	2.03676	0.4367	0.000103639	2.9e-07	0.559924
YOR363C	68.0199	48.113	37.0246	-0.372859	-0.832861	-0.460002	0.551658	0.122958	0.636623
YOR367W	72.8796	62.6637	32.7968	-0.192313	-1.17294	-0.980624	0.785625	0.0307818	0.218252
YOR369C	84918.9	94021.8	132695	0.146899	0.64398	0.497081	0.682015	0.0217829	0.241601
YOR374W	114.19	62.5573	43.1416	-0.8002	-1.36524	-0.565038	0.142303	0.00696443	0.534399
YOR375C	687.62	828.828	737.884	0.271551	0.106254	-0.165297	0.558967	0.823144	0.858035
YOR377W	155.203	110.215	194.013	-0.500467	0.329492	0.829959	0.321704	0.494657	0.192283
YOR382W	133.041	173.004	79.7801	0.390961	-0.72481	-1.11577	0.432656	0.106891	0.0492946
YOR383C	12839.1	5465.43	9546.13	-1.23268	-0.427601	0.80508	0.000545968	0.272354	0.118452
YOR385W	228.045	226.293	134.162	-0.0477857	-0.778819	-0.731033	0.934418	0.0477294	0.200898
YCR009C	1437.31	1903.51	1534.5	0.408636	0.0950817	-0.313555	0.431382	0.862956	0.730746
YCR084C	3.54781	362.878	815.828	6.35668	7.52422	1.16754	6.74e-20	3.49e-28	0.00126758
YCL064C	6132.86	5808.5	5216.71	-0.079616	-0.234324	-0.154708	0.83679	0.438521	0.796208
YCL059C	3776.25	3722.73	2117.09	-0.0199258	-0.834409	-0.814483	0.965228	0.0141499	0.0836474
YCL058W-A	155.978	71.0305	48.2444	-1.1271	-1.69543	-0.568335	0.0052075	1.46e-05	0.423295
YCL057C-A	2163.72	1594.58	1428.71	-0.440565	-0.59911	-0.158545	0.132688	0.0281751	0.784489
YCL055W	34.1104	62.3575	52.1991	0.837263	0.601624	-0.235639	0.136271	0.285181	0.833325
YCL054W	253.092	362.627	234.565	0.540095	-0.100645	-0.64074	0.260256	0.851634	0.345362
YCL052C	6.80389	18.8904	35.2971	1.50736	2.36192	0.854559	0.137528	0.00909179	0.524823
YCL050C	1186.84	1006.44	1799.88	-0.239448	0.597828	0.837276	0.655879	0.176201	0.169853
YCL049C	53.0353	59.6835	64.3312	0.00964242	0.186537	0.176894	0.993075	0.817595	0.912478
YCL047C	82.7785	121.494	95.5999	0.490955	0.195332	-0.295624	0.325919	0.704035	0.733308
YCL045C	114.107	330.439	633.492	1.50882	2.45523	0.946407	0.00312918	2.6e-07	0.193077
YCL044C	38.9699	73.1014	39.4299	0.9454	0.0140312	-0.931369	0.101647	0.984428	0.237139
YCL043C	2232.24	3310.04	4757.64	0.567374	1.0911	0.52373	0.107328	0.000583288	0.307595
YCL040W	5993.2	7865.94	8409.96	0.391598	0.488378	0.0967803	0.120335	0.0399868	0.8706
YCL039W	23.7634	24.6108	24.0796	0.118968	0.0203707	-0.0985976	0.89914	0.979666	0.951135
YCL038C	21.8446	62.0199	21.1969	1.58729	0.0699287	-1.51736	0.0128071	0.932718	0.0556847
YCL037C	415.964	2924.52	2459.49	2.82442	2.57582	-0.248601	1.19e-12	6.53e-11	0.779642
YCL035C	131.09	106.103	77.3415	-0.315527	-0.786841	-0.471313	0.56697	0.0923908	0.556789
YCL034W	27.0404	18.6055	24.8392	-0.61028	-0.165591	0.444689	0.481011	0.851914	0.765638
YCL031C	88.2357	100.05	160.958	0.115226	0.823225	0.707999	0.870345	0.0969647	0.351254
YCL030C	167.275	191.904	230.155	0.176892	0.43208	0.255189	0.728219	0.299485	0.744511
YCL028W	254.959	137.75	138.552	-0.896601	-0.881519	0.0150825	0.0207183	0.018939	0.991692
YCL026C-B	66.552	112.88	75.8574	0.676323	0.111193	-0.56513	0.166564	0.845392	0.438732
YCL025C	1129.29	879.747	845.695	-0.358874	-0.42232	-0.0634461	0.365405	0.248167	0.943471
YCL019W	9.82416	24.2539	38.1367	1.32746	1.97483	0.647373	0.132862	0.0131562	0.611225
YCL020W	9.82416	24.2539	38.1367	1.32746	1.97483	0.647373	0.132862	0.0131562	0.611225
YCL018W	53.2453	66.507	78.2344	0.279652	0.545364	0.265713	0.672954	0.324543	0.807847
YCL017C	227.52	563.674	488.889	1.31259	1.10258	-0.210006	4.6e-05	0.000562403	0.751346
YCL016C	17.648	48.8509	32.5516	1.61356	1.04447	-0.569091	0.010242	0.109024	0.548796
YCL012C	20.2062	26.4702	21.1295	0.208841	-0.0572409	-0.266082	0.85697	0.953552	0.898505
YCL011C	306.197	241.638	137.321	-0.34714	-1.16062	-0.813483	0.443087	0.00217731	0.151251
YCL010C	20.1759	26.4755	36.9876	0.275493	0.845612	0.570119	0.729192	0.173316	0.557864
YCL008C	25.1149	37.956	49.6173	0.726745	1.05525	0.328509	0.311324	0.0980119	0.789728
YCL001W	3941.78	3156.63	4509.44	-0.320325	0.194314	0.514639	0.36995	0.581073	0.274297
YCR002C	28.3871	49.9801	74.5748	0.716183	1.39833	0.682143	0.253822	0.009411	0.411666
YCR003W	612.456	681.736	495.463	0.137785	-0.313646	-0.45143	0.824298	0.529329	0.569192
YCR004C	36.2111	133.55	174.069	1.79511	2.19325	0.398132	7.38e-05	4.15e-07	0.590342
YCR005C	68.7786	128.482	53.9961	0.837288	-0.394062	-1.23135	0.0537703	0.409066	0.0180829
YCR011C	18.3366	90.351	57.0361	2.26236	1.58715	-0.675215	6.29e-05	0.00624187	0.412286
YCR012W	5958.04	11819	8917.03	0.987569	0.581094	-0.406474	0.00790754	0.128109	0.528463
YCR016W	64.8434	23.2775	15.11	-1.43174	-2.11549	-0.683752	0.0076753	9.31e-05	0.50737
YCR017C	446.477	425.995	296.987	-0.0824469	-0.590066	-0.507619	0.865784	0.0885453	0.345362
YCR019W	43.2857	33.0873	20.2521	-0.313465	-1.05335	-0.739886	0.697303	0.117914	0.510041
YCR020C-A	37.5578	46.0315	12.7275	0.199026	-1.63807	-1.8371	0.801416	0.0104074	0.0228966
YCR021C	53.467	86.5746	57.0199	0.669772	0.0427262	-0.627045	0.202258	0.944842	0.409448
YCR023C	22.8087	23.5378	56.4685	0.0323472	1.34008	1.30773	0.972187	0.0459806	0.156569
YCR027C	1.70856	118.27	140.182	5.32366	5.59536	0.271702	1.78e-09	1.1e-10	0.743901
YCR028C	8.08531	33.24	103.961	1.93727	3.58155	1.64428	0.0219024	1.92e-06	0.0609372
YCR028C-A	495.782	811.266	631.853	0.707773	0.345986	-0.361787	0.0139654	0.252243	0.439923
YCR030C	24.3913	43.3389	56.8258	0.821801	1.17771	0.355909	0.210281	0.0459422	0.746567
YCR031C	561.769	539.432	436.411	-0.0728516	-0.377069	-0.304218	0.887219	0.324515	0.645843
YCR034W	2160.05	2643.62	2628.6	0.291564	0.283337	-0.0082271	0.7441	0.726717	0.998148
YCR035C	381.11	296.873	217.964	-0.349655	-0.80945	-0.459795	0.473188	0.0527732	0.522722
YCR036W	355.385	511.169	476.661	0.528269	0.425252	-0.103017	0.433774	0.510038	0.945942
YCR037C	73.498	53.11	38.1548	-0.443874	-0.934661	-0.490786	0.478023	0.088587	0.618943
YCR043C	16.6584	66.1176	40.7012	2.13304	1.41977	-0.71327	0.000292177	0.0206536	0.381985
YCR044C	27.6986	20.1356	8.66872	-0.529113	-1.7091	-1.17999	0.503668	0.0192224	0.295793
YCR046C	55.7987	66.7875	80.9741	0.281719	0.524955	0.243235	0.643893	0.302881	0.808752
YCR047C	75.7974	242.308	497.65	1.64876	2.6971	1.04834	3.68e-05	7.3e-13	0.0336624
YCR048W	173.084	194.554	220.646	0.162122	0.349501	0.187378	0.730813	0.371018	0.809318
YCR051W	468.601	1000.3	919.24	1.07902	0.963535	-0.115489	0.0360527	0.0560409	0.926002
YCR052W	11.0146	34.6861	25.5248	1.65623	1.18	-0.476233	0.0537341	0.175957	0.751346
YCR053W	270.972	699.436	888.306	1.3547	1.70213	0.347429	0.00301276	9.21e-05	0.698108
YCR054C	52.8836	69.2909	121.005	0.357771	1.18209	0.824314	0.670508	0.0730778	0.438732
YCR057C	35.924	83.8823	88.2841	1.14356	1.24923	0.105672	0.0226637	0.00909179	0.924341
YCR063W	74.6534	86.4254	79.352	0.176151	0.0806026	-0.0955483	0.787746	0.892296	0.937743
YCR065W	12.3567	67.2554	89.3331	2.16922	2.59821	0.428989	0.000411396	8.79e-06	0.652624
YCR069W	16.8336	150.934	172.966	3.09195	3.27794	0.185985	2.66e-09	1.09e-10	0.858172
YCR071C	71.5327	88.4393	115.816	0.340578	0.730007	0.389429	0.499537	0.0846284	0.587394
YCR072C	241.642	191.077	253.043	-0.345813	0.0429482	0.388762	0.595354	0.947574	0.713599
YCR073W-A	156.697	204.376	164.215	0.37043	0.0391466	-0.331283	0.36417	0.930019	0.60095
YCR075C	457.468	286.035	358.619	-0.655131	-0.347481	0.30765	0.047335	0.303748	0.592612
YCR075W-A	173.99	125.068	104.556	-0.484373	-0.727931	-0.243558	0.315309	0.0939687	0.789193
YCR076C	97.7539	58.1263	47.2348	-0.760088	-1.04164	-0.281557	0.165212	0.041901	0.800598
YCR077C	72.2098	114.603	149.093	0.671429	1.05871	0.387286	0.236399	0.0371778	0.682788
YCR083W	191.036	258.157	406.896	0.432149	1.09842	0.666275	0.346572	0.00450428	0.259448
YCR086W	375.705	574.931	529.24	0.597894	0.488817	-0.109077	0.109011	0.184276	0.902275
YCR087C-A	1314.35	1334.65	1163.87	0.0148952	-0.1788	-0.193696	0.972583	0.63492	0.779642
YCR088W	255.368	934.564	795.587	1.86847	1.63532	-0.233147	2.39e-09	1.38e-07	0.720212
YCR090C	73.5491	69.3328	66.646	-0.0740976	-0.122474	-0.0483764	0.944977	0.894988	0.979118
YCR095C	8.41678	34.6174	29.0299	1.97937	1.70388	-0.275496	0.00879916	0.0237753	0.84531
YCR097W	758.922	764.701	649.803	0.00483647	-0.225068	-0.229904	0.994773	0.624222	0.787644
YGL196W	17.8744	45.9693	62.8248	1.16517	1.70461	0.539448	0.0806297	0.004856	0.587588
YGR017W	5.1607	38.9507	42.2779	2.68563	2.77022	0.0845946	0.00341744	0.0018264	0.967019
YGR088W	28.9497	46.4572	23.7648	0.615003	-0.384826	-0.999829	0.36417	0.582478	0.253894
YGL255W	78.1964	58.8961	50.0209	-0.376489	-0.597869	-0.22138	0.574331	0.312231	0.872244
YGL253W	2426.27	1794.7	1614.07	-0.436436	-0.589673	-0.153237	0.214941	0.0694566	0.836675
YGL252C	3.22106	35.3583	24.2257	3.06363	2.52305	-0.540585	0.000694716	0.00562078	0.645843
YGL250W	50.5424	30.9593	26.6868	-0.631056	-0.908686	-0.27763	0.343293	0.13581	0.840333
YGL246C	19.9751	17.2184	19.9282	-0.191463	0.0246168	0.21608	0.842407	0.975304	0.898813
YGL245W	1918.46	2971.81	1624.65	0.628218	-0.242862	-0.87108	0.0638742	0.502966	0.0408371
YGL244W	114.118	318.97	372.515	1.479	1.71136	0.232363	0.000633438	3.94e-05	0.799759
YGL242C	263.698	300.44	283.6	0.177198	0.0946542	-0.0825438	0.747842	0.855496	0.938439
YGL241W	30.3618	29.6808	22.9824	-0.089774	-0.470988	-0.381214	0.922889	0.515748	0.77652
YGL237C	6.24134	71.5349	134.594	3.30922	4.21873	0.909512	5.62e-07	2.52e-11	0.148635
YGL236C	11.3367	23.8506	18.7268	1.1649	0.746376	-0.418526	0.179858	0.397587	0.781981
YGL234W	999.122	3808.43	3908.6	1.92845	1.96664	0.0381909	5.18e-06	2e-06	0.974577
YGL232W	201.149	102.043	97.3526	-0.931247	-1.04077	-0.109521	0.0111174	0.00312967	0.907383
YGL231C	2694.54	1165.05	1349.6	-1.21255	-0.998208	0.214346	4.22e-05	0.000677095	0.735535
YGL226C-A	799.409	590.371	485.647	-0.442615	-0.725828	-0.283212	0.372173	0.0994524	0.749394
YGL226W	205.82	142.326	109.441	-0.520696	-0.888469	-0.367773	0.294068	0.0449321	0.659059
YGL225W	99.6986	243.153	602.014	1.21947	2.54299	1.32352	0.11553	0.000221387	0.210156
YGL223C	70.578	46.3162	13.5771	-0.523702	-2.36224	-1.83853	0.56167	0.00217464	0.0957305
YGL222C	444.621	532.396	527.244	0.244313	0.240039	-0.00427458	0.557494	0.532277	0.998148
YGL221C	553.52	813.904	571.07	0.538524	0.035977	-0.502547	0.258174	0.945721	0.486069
YGL219C	21.6277	39.8992	22.7411	0.909388	0.109593	-0.799796	0.213034	0.896197	0.447721
YGL215W	0	6.62367	79.1438	3.85552	7.37077	3.51525	0.0154438	1.32e-07	7.85e-05
YGL213C	16.3013	17.957	17.1751	0.278087	0.0587173	-0.21937	0.802063	0.953552	0.912478
YGL211W	165.589	175.475	128.605	0.118283	-0.347157	-0.46544	0.87005	0.542618	0.613411
YGL210W	451.443	583.166	488.203	0.365237	0.114175	-0.251062	0.325919	0.772514	0.692184
YGL207W	15.573	26.4453	12.3732	0.876577	-0.221617	-1.09819	0.266924	0.812336	0.295278
YGL206C	15.9045	34.5829	53.7475	0.972836	1.55793	0.585093	0.192954	0.0189921	0.592612
YGL202W	253.387	354.916	275.089	0.449008	0.0945027	-0.354505	0.364804	0.859715	0.660437
YGL200C	306.151	546.223	572.375	0.819126	0.883486	0.0643604	0.0480056	0.0264973	0.948495
YGL198W	40.9096	74.2534	71.8133	0.73168	0.713238	-0.0184422	0.34929	0.330797	0.994739
YGL195W	18.472	51.1744	66.566	1.49871	1.85432	0.355617	0.0133006	0.00106478	0.73069
YGL194C	224.392	382.527	341.804	0.735519	0.583974	-0.151545	0.111213	0.201203	0.892669
YGL191W	5999.69	2182.08	3443.24	-1.45911	-0.801158	0.657955	1.89e-05	0.0235235	0.212119
YGL190C	8.84392	532.147	1099.91	5.79966	6.85162	1.05196	1.96e-16	3.42e-23	0.228477
YGL189C	13907.4	16772	20496.2	0.269925	0.559415	0.289489	0.553888	0.150865	0.696742
YGL187C	1628.21	2616.19	2384.72	0.678662	0.546133	-0.132529	0.0935425	0.17195	0.895343
YGL181W	148.366	167.284	122.051	0.124795	-0.290752	-0.415547	0.809512	0.49281	0.520758
YGL173C	8.86949	43.1874	74.2925	2.44482	3.2371	0.792276	0.00102999	3.53e-06	0.376803
YGL172W	198.988	449.603	808.676	1.16303	2.02091	0.857881	0.0254123	2.18e-05	0.253207
YGL171W	1256.64	1205.01	1349.13	-0.0659364	0.101209	0.167146	0.916725	0.851914	0.882124
YGL167C	0	32.5927	69.2317	6.08695	7.17926	1.0923	1.87e-05	1.58e-07	0.231938
YGL166W	177.402	164.554	155.861	-0.137583	-0.192149	-0.0545659	0.815836	0.698423	0.961828
YGL161C	60.3315	68.2896	211.687	0.179641	1.81019	1.63055	0.865901	0.0111201	0.0989957
YGL157W	149.587	118.888	134.879	-0.375862	-0.171454	0.204407	0.567304	0.794234	0.882124
YGL155W	26.8888	50.2325	96.6921	0.907525	1.82057	0.913044	0.123706	0.00037194	0.200197
YGL148W	578.173	678.943	794.595	0.223375	0.454116	0.230741	0.672954	0.307108	0.796559
YGL147C	1316.1	2147.98	1210.48	0.705271	-0.122397	-0.827668	0.0473193	0.767742	0.0729167
YGL143C	73.3417	65.4768	84.7048	-0.169979	0.226127	0.396106	0.792554	0.675285	0.643299
YGL139W	3.68322	71.8898	95.427	4.4767	4.9221	0.445399	8.74e-07	2.66e-08	0.629473
YGL137W	2658.63	2797.08	664.626	0.073694	-1.99973	-2.07343	0.964137	0.0986387	0.243812
YGL135W	3143.55	7254.14	8622.83	1.2066	1.45583	0.249236	9.5e-05	1.1e-06	0.690641
YGL133W	6.50272	86.0275	38.7007	4.13939	2.98658	-1.15281	1.71e-07	0.00021546	0.131696
YGL130W	28.4316	32.1089	28.6732	0.09827	0.0465683	-0.0517016	0.909212	0.949827	0.974577
YGL127C	19.0649	301.205	451.793	3.79666	4.39935	0.602685	1.94e-17	6.76e-24	0.274255
YGL126W	271.613	256.016	180.337	-0.105792	-0.599105	-0.493313	0.831597	0.0994127	0.388014
YGL124C	21.1609	34.9036	19.5599	0.483718	-0.263692	-0.74741	0.589803	0.772858	0.555699
YGL123W	2727.16	3842.36	5438.35	0.49445	0.995364	0.500914	0.0977549	0.000200933	0.235609
YGL122C	168.412	237.507	202.56	0.474502	0.253035	-0.221468	0.205174	0.505998	0.744356
YGL121C	189.467	256.107	277.054	0.426355	0.548528	0.122173	0.434322	0.268864	0.912934
YGL120C	354.364	271.774	287.231	-0.3738	-0.301672	0.0721278	0.359031	0.436939	0.937443
YGL119W	23.1611	31.4991	15.5824	0.573737	-0.445409	-1.01915	0.502335	0.602431	0.369129
YGL117W	54.8933	62.1585	171.667	0.105002	1.59424	1.48924	0.921964	0.0263497	0.144387
YGL115W	4.76386	39.3034	86.9847	3.37318	4.46572	1.09254	0.000124565	8.14e-08	0.156569
YGL112C	162.331	250.972	141.579	0.586193	-0.228543	-0.814736	0.17974	0.623267	0.15393
YGL111W	342.266	572.136	508.913	0.754241	0.586103	-0.168138	0.0476593	0.120407	0.841251
YGL107C	35.8587	56.267	58.381	0.670817	0.696746	0.0259291	0.336235	0.282624	0.988631
YGL106W	4188.44	5294.4	4197.62	0.33652	0.00282777	-0.333692	0.31395	0.993428	0.511672
YGL105W	23.8638	30.4851	15.7233	0.357015	-0.634198	-0.991213	0.689355	0.432664	0.385635
YGL103W	20112.8	28523.5	29570	0.503873	0.555719	0.0518455	0.146691	0.0920947	0.948785
YGL101W	778.528	677.347	488.485	-0.207876	-0.673696	-0.46582	0.558375	0.0211463	0.304406
YGL100W	49.3661	48.2627	104.735	-0.0711972	1.05842	1.12962	0.945993	0.169115	0.324641
YGL099W	126.421	447.243	420.737	1.82031	1.74493	-0.0753729	0.000150748	0.000213324	0.950423
YGL098W	28.4876	82.5551	190.557	1.43839	2.6146	1.17621	0.0215735	3.48e-06	0.135215
YGL097W	120.864	76.9779	81.4565	-0.653021	-0.554667	0.0983534	0.123264	0.177547	0.921014
YGL093W	23.9547	16.4098	34.7903	-0.645343	0.521711	1.16705	0.44842	0.494077	0.263759
YGL091C	22.5076	61.0133	45.8953	1.35614	0.954925	-0.40121	0.0497181	0.17195	0.750628
YGL087C	16.7237	28.0335	23.3966	0.745182	0.469213	-0.275969	0.305052	0.517207	0.838574
YGL084C	26.9144	75.2315	121.729	1.5649	2.23719	0.672284	0.00136638	8.55e-07	0.286648
YGL082W	38.6129	53.9334	39.3013	0.506768	0.0079868	-0.498781	0.489054	0.991169	0.659059
YGL080W	144.497	118.276	150.631	-0.29021	0.0326276	0.322838	0.530907	0.944842	0.643845
YGL079W	20.1759	24.3572	24.3896	0.142324	0.240801	0.0984766	0.877452	0.753483	0.948495
YGL078C	979.055	1144.2	942.871	0.221415	-0.0560767	-0.277491	0.741949	0.930172	0.804718
YGL077C	89.9158	156.436	121.387	0.828796	0.4425	-0.386296	0.214321	0.515083	0.751346
YGL076C	505.925	372.92	472.594	-0.436268	-0.0966037	0.339664	0.326083	0.841393	0.639317
YGL071W	1.83925	67.0048	130.313	5.43627	6.40195	0.965673	3.03e-06	1.35e-08	0.161872
YGL070C	211.831	604.187	450.232	1.5185	1.09181	-0.426681	0.00148341	0.0242572	0.632052
YGL068W	2801.77	5934.68	5745.36	1.08167	1.03548	-0.0461915	0.0116663	0.013519	0.969535
YGL066W	21.8891	126.856	239.102	2.72846	3.6381	0.909639	4.46e-07	1.88e-12	0.168189
YGL065C	274.72	203.718	187.132	-0.441056	-0.56183	-0.120775	0.233028	0.0996007	0.88825
YGL062W	26.3006	55.5712	62.7485	1.16555	1.3077	0.14215	0.0905246	0.0446826	0.924341
YGL061C	156.687	131.23	75.5917	-0.258622	-1.05695	-0.798326	0.579864	0.00587695	0.156569
YGL058W	686.479	850.504	685.505	0.303914	-0.00586097	-0.309775	0.426315	0.988096	0.604554
YGL056C	71.4162	85.3588	59.6321	0.185931	-0.281282	-0.467213	0.775416	0.615505	0.587394
YGL055W	7813.41	10737.6	13900	0.458182	0.830669	0.372487	0.406892	0.0874167	0.689472
YGL054C	3009.16	2264.37	2314.1	-0.412547	-0.38005	0.0324978	0.543367	0.54711	0.980105
YGL053W	1197.69	1416.05	2183.15	0.240035	0.865314	0.625279	0.708987	0.0912984	0.455043
YGL049C	19.4172	115.453	223.409	2.53623	3.48697	0.950736	4.61e-08	2.74e-15	0.0495588
YGL048C	1297.71	2209.14	1623.79	0.761855	0.319415	-0.44244	0.039175	0.414638	0.456852
YGL047W	22.734	105.316	212.599	2.10996	3.13772	1.02775	8.42e-06	1.86e-12	0.0492169
YGL044C	21.5226	121.433	248.262	2.61903	3.64169	1.02266	1.09e-07	8e-15	0.0556847
YGL043W	36.2461	166.438	140.508	2.14689	1.91379	-0.2331	5.71e-07	6.4e-06	0.778283
YGL041W-A	1014.05	656.512	615.794	-0.630753	-0.72233	-0.0915776	0.0335913	0.0106468	0.902275
YGL040C	138.402	376.885	472.534	1.42017	1.7578	0.33763	4.22e-05	1.3e-07	0.582528
YGL038C	22.3466	28.7014	32.7205	0.231162	0.5445	0.313337	0.782158	0.413242	0.80049
YGL037C	1745.64	3140.82	2217.48	0.846544	0.344745	-0.501799	0.0193539	0.371927	0.381985
YGL035C	73.3397	192.392	227.817	1.37227	1.625	0.252725	0.0143463	0.00225465	0.836675
YGL032C	2117.77	3083.65	3232.38	0.541945	0.609481	0.0675358	0.0663972	0.0307729	0.924341
YGL031C	9531.55	10096.6	6764.15	0.0835692	-0.494517	-0.578086	0.893315	0.291699	0.432032
YGL030W	77909.8	122397	163207	0.651646	1.0668	0.415158	0.142581	0.00856459	0.578011
YGL029W	314.47	201.381	237.087	-0.65453	-0.418016	0.236515	0.190797	0.399994	0.817076
YGL028C	440.964	643.829	595.611	0.543566	0.432272	-0.111294	0.0977672	0.183281	0.887458
YGL027C	16.9945	69.7779	77.6591	2.10505	2.29256	0.18751	0.00128988	0.000266756	0.898813
YGL026C	267.069	616.158	473.56	1.17618	0.803179	-0.373001	0.0013273	0.0314316	0.566193
YGL025C	17.3166	15.3507	37.6987	-0.416683	0.985584	1.40227	0.658502	0.175644	0.156569
YGL022W	184.781	438.57	1069.73	1.25132	2.5515	1.30018	0.0025054	2.37e-11	0.00867392
YGL020C	190.144	231.065	243.425	0.298398	0.361727	0.0633299	0.573371	0.447024	0.954422
YGL019W	128.286	135.482	155.23	0.0892985	0.265764	0.176466	0.903142	0.651009	0.894124
YGL018C	254.652	278.462	295.765	0.115931	0.193222	0.0772908	0.79667	0.606695	0.924341
YGL017W	30.5579	19.9001	22.2154	-0.623495	-0.457308	0.166187	0.372173	0.494077	0.912478
YGL012W	634.685	620.813	926.894	-0.0323383	0.545892	0.57823	0.963324	0.315923	0.508815
YGL011C	3794.52	3276.52	3904.78	-0.213221	0.0410282	0.254249	0.536319	0.906829	0.632229
YGL010W	32.3621	23.2787	25.5477	-0.59207	-0.345511	0.246559	0.453616	0.649956	0.885335
YGL009C	287.334	399.532	403.065	0.458267	0.468153	0.00988547	0.226207	0.191469	0.994049
YGL008C	30.8798	3375.84	4168.42	6.9516	7.25485	0.30325	1.68e-42	1.19e-46	0.762575
YGL004C	253.151	177.229	93.0574	-0.56473	-1.46545	-0.900723	0.44842	0.0215019	0.387035
YGL002W	6.7035	21.6755	26.8025	1.70289	2.11303	0.410144	0.0499575	0.00899774	0.751346
YGL001C	257.315	115.522	106.518	-1.17059	-1.2927	-0.122113	0.00557142	0.00148562	0.912478
YGR001C	1987.92	2258.72	1535.43	0.183636	-0.372664	-0.5563	0.643996	0.265892	0.237139
YGR002C	36.1505	30.5057	14.1054	-0.397751	-1.41542	-1.01767	0.655415	0.0585478	0.397142
YGR004W	14.2263	26.2787	20.991	0.785113	0.511499	-0.273614	0.402064	0.578946	0.887458
YGR005C	87.5775	169.003	141.882	0.883309	0.636935	-0.246375	0.0364563	0.132402	0.762174
YGR008C	2529.82	1595.41	1178.92	-0.663651	-1.10127	-0.437622	0.0429716	0.000260304	0.39929
YGR013W	166.096	136.212	91.0558	-0.262947	-0.865321	-0.602374	0.655415	0.0697064	0.442192
YGR014W	0	25.7014	43.3373	5.63573	6.50799	0.872261	0.000186214	6.78e-06	0.520367
YGR016W	38.5125	17.8604	21.0673	-1.1613	-0.886742	0.274556	0.098441	0.195356	0.87064
YGR019W	87.9042	124.197	97.1496	0.472149	0.0948411	-0.377307	0.343418	0.861471	0.633062
YGR020C	495.495	2159.17	2456.89	2.12197	2.30773	0.185758	3.52e-17	1.22e-20	0.733308
YGR026W	263.908	831.519	853.348	1.6528	1.6956	0.0427959	6.16e-07	1.71e-07	0.962546
YGR027C	11302.9	16004.9	14684.7	0.501207	0.377145	-0.124062	0.31073	0.429705	0.912478
YGR028W	207.561	317.168	283.706	0.574918	0.432563	-0.142355	0.280419	0.402084	0.906102
YGR030C	161.573	122.045	115.461	-0.407332	-0.51117	-0.103839	0.43834	0.287147	0.926002
YGR031W	4.63317	28.6367	27.2356	2.47339	2.41818	-0.0552178	0.00363422	0.00362008	0.973314
YGR033C	72.0299	188.427	251.06	1.41828	1.81206	0.393781	0.000401532	1.98e-06	0.553885
YGR034W	5891	13498.2	8790.41	1.19619	0.577181	-0.619013	8.88e-05	0.0725933	0.176275
YGR035C	46.6328	70.1231	32.5492	0.573753	-0.521933	-1.09569	0.303124	0.348364	0.107475
YGR036C	20.4117	21.2033	20.7893	0.144748	0.0126586	-0.132089	0.879666	0.987578	0.935646
YGR037C	4634.79	10809.2	7163.92	1.22087	0.627498	-0.593369	4.76e-05	0.0455992	0.194275
YGR038W	0.42714	17.2528	42.526	4.18884	5.55476	1.36591	0.00272074	2.18e-05	0.133937
YGR040W	13.0755	38.1874	33.3896	1.5847	1.42867	-0.156028	0.0332746	0.0502471	0.91815
YGR043C	70.0997	53.7638	64.3742	-0.402028	-0.110205	0.291823	0.489711	0.853413	0.772337
YGR046W	1.93964	24.7841	49.889	3.34229	4.48598	1.14369	0.00340842	2.61e-05	0.212678
YGR048W	7.19601	34.1434	28.3099	1.90006	1.71632	-0.183736	0.0243247	0.0387435	0.912478
YGR054W	80.4212	336.152	400.58	1.9975	2.27306	0.27556	1.84e-06	2.16e-08	0.743945
YGR055W	740.286	592.29	922.778	-0.330056	0.313364	0.64342	0.578666	0.568095	0.42868
YGR056W	23.0701	29.1175	23.2389	0.397824	0.122472	-0.275352	0.658287	0.889982	0.87064
YGR058W	144.221	181.319	139.591	0.336521	-0.0433479	-0.379869	0.496832	0.933201	0.611667
YGR060W	1466.94	2324.4	2611.32	0.663871	0.832152	0.168281	0.0436861	0.00737986	0.808752
YGR063C	1004.96	638.819	629.085	-0.6516	-0.677945	-0.0263447	0.10276	0.0772554	0.978332
YGR072W	24.1602	31.5389	25.8832	0.32689	0.0304492	-0.296441	0.669024	0.968897	0.817076
YGR074W	49.5129	28.8506	23.1159	-0.642275	-1.07421	-0.431933	0.408298	0.124795	0.762174
YGR075C	57.0053	86.7306	62.5185	0.66467	0.17428	-0.49039	0.363202	0.826565	0.684908
YGR076C	119.751	176.442	130.144	0.554243	0.119505	-0.434738	0.30889	0.841546	0.614891
YGR078C	160.821	124.458	55.0616	-0.371547	-1.54396	-1.17241	0.582036	0.00511979	0.151251
YGR080W	106.255	154.407	149.738	0.533959	0.470691	-0.0632679	0.263346	0.301423	0.952831
YGR081C	261.282	236.699	84.9741	-0.118306	-1.60749	-1.48918	0.882986	0.0036918	0.0486232
YGR082W	660.637	1098.74	1697.16	0.72437	1.35554	0.631165	0.115396	0.00106639	0.358242
YGR083C	169.366	170.121	172.077	0.0429028	0.0326041	-0.0102986	0.939348	0.945721	0.995088
YGR085C	55112.9	83357.8	62068.5	0.596749	0.171386	-0.425363	0.100961	0.665628	0.459615
YGR086C	431.403	560.033	624.993	0.361636	0.524197	0.162562	0.345418	0.128189	0.830625
YGR090W	0.42714	78.8662	62.2879	6.41573	6.10641	-0.309315	7.33e-07	1.69e-06	0.77652
YGR092W	22.2812	21.9055	27.2382	0.0611754	0.357864	0.296689	0.953315	0.683877	0.87064
YGR093W	18.8594	58.4949	52.4861	1.62803	1.4256	-0.202423	0.0367845	0.06253	0.9079
YGR101W	95.5737	102.757	104.575	0.153927	0.147706	-0.00622018	0.828623	0.812494	0.998148
YGR102C	23.4016	39.3195	50.9429	0.70852	1.07082	0.3623	0.342378	0.104154	0.776089
YGR103W	534.824	1454.88	1167.04	1.43743	1.11962	-0.317806	2.9e-05	0.00111533	0.628191
YGR104C	72.3965	37.0938	36.3922	-1.01068	-1.01619	-0.00551077	0.0568668	0.0471549	0.998148
YGR105W	413.097	479.224	469.634	0.206824	0.175037	-0.0317868	0.659763	0.684429	0.974577
YGR106C	456.371	1384.2	2833.63	1.60195	2.63492	1.03297	4.47e-09	6.53e-24	0.00182515
YGR108W	0	29.7509	58.5323	5.83409	6.93579	1.1017	6.66e-05	7.93e-07	0.307595
YGR111W	39.6281	13.8247	10.0162	-1.28035	-1.97593	-0.695576	0.0755759	0.0054691	0.6156
YGR112W	36.4469	43.1034	93.1519	0.232743	1.29501	1.06227	0.741393	0.0111626	0.131224
YGR113W	56.5782	78.5135	83.637	0.45207	0.579546	0.127476	0.386863	0.220764	0.906856
YGR116W	136.873	90.1469	117.142	-0.66403	-0.257932	0.406099	0.137794	0.578851	0.587394
YGR117C	24.0389	51.3753	38.053	1.11621	0.669498	-0.446713	0.492603	0.672087	0.898813
YGR118W	16058.4	6552.53	6015.8	-1.29309	-1.41644	-0.123353	0.000284155	4.24e-05	0.898813
YGR119C	24.9094	40.6402	57.2119	0.731407	1.33437	0.60296	0.30889	0.030823	0.544071
YGR120C	120.623	62.0101	33.3199	-0.98959	-1.86959	-0.880002	0.0268909	1.49e-05	0.201443
YGR123C	12.1909	89.0793	63.0334	2.78652	2.33191	-0.454615	2.89e-06	8.98e-05	0.609219
YGR124W	78.2411	187.014	176.325	1.1991	1.11646	-0.0826354	0.0200898	0.0270615	0.945942
YGR125W	7.94989	21.8669	30.7341	1.16054	1.75791	0.597369	0.252977	0.050744	0.703324
YGR126W	23.3713	37.4131	26.9649	0.5831	0.126316	-0.456784	0.522927	0.892423	0.763744
YGR128C	117.141	345.477	612.6	1.59449	2.4142	0.819717	0.00211658	7.36e-07	0.29212
YGR129W	38.8951	33.5057	14.1765	-0.270658	-1.49686	-1.2262	0.79667	0.068995	0.338818
YGR130C	48.2969	52.6981	65.478	0.11824	0.411093	0.292852	0.874419	0.472149	0.780631
YGR132C	84.7788	108.295	95.8134	0.340432	0.150584	-0.189848	0.456882	0.747243	0.822495
YGR135W	455.567	1240.63	1325.44	1.44657	1.54315	0.0965813	5.36e-06	6.29e-07	0.907383
YGR136W	639.255	613.585	263.537	-0.0495868	-1.27482	-1.22523	0.935693	0.00183642	0.0239978
YGR138C	93.2306	263.372	176.957	1.47867	0.90863	-0.570035	7.71e-05	0.019078	0.317595
YGR142W	23.2662	44.9656	42.5958	0.950038	0.79435	-0.155688	0.18098	0.251639	0.917311
YGR145W	558.424	297.444	224.832	-0.926442	-1.32014	-0.393696	0.213773	0.0536944	0.784489
YGR148C	31.342	172.843	125.218	2.53359	2.04804	-0.485553	7.87e-05	0.00142104	0.682788
YGR152C	32.8242	116.56	110.575	1.91708	1.86496	-0.0521175	0.00262019	0.00272195	0.974577
YGR155W	745.942	720.157	534.831	-0.0506166	-0.477819	-0.427202	0.907654	0.12504	0.38156
YGR159C	1409.28	2399.13	2242.72	0.768206	0.67068	-0.0975257	0.0957785	0.136189	0.929207
YGR161W-B	15.3817	59.7487	96.9053	1.78286	2.47491	0.692049	0.00601824	4.03e-05	0.451329
YGR161W-A	15.3817	59.7487	96.9053	1.78286	2.47491	0.692049	0.00601824	4.03e-05	0.451329
YGR161C-D	15.09	44.5562	22.5076	1.42569	0.472707	-0.95298	0.0504707	0.563028	0.356847
YGR161C-C	15.09	44.5562	22.5076	1.42569	0.472707	-0.95298	0.0504707	0.563028	0.356847
YGR162W	633.775	775.027	787.041	0.286342	0.31249	0.0261484	0.451127	0.373627	0.976331
YGR163W	131.447	352.969	309.745	1.40957	1.22515	-0.184419	2.84e-05	0.000231441	0.796559
YGR165W	19.3869	28.7389	18.9579	0.745433	0.114652	-0.63078	0.360739	0.897845	0.609972
YGR166W	16.2104	20.1248	21.9285	0.372102	0.417077	0.0449752	0.708987	0.63953	0.979389
YGR167W	20.3814	116.642	114.326	2.40374	2.39895	-0.00478578	9.63e-06	5.98e-06	0.998148
YGR169C-A	200.092	295.718	179.796	0.586166	-0.142954	-0.72912	0.422427	0.855071	0.497867
YGR170W	14.1609	37.6259	21.7202	1.55726	0.695647	-0.861617	0.0428479	0.403487	0.442192
YGR172C	391.847	1023.51	629.158	1.37912	0.683266	-0.695858	0.000113203	0.0695142	0.192927
YGR173W	821.255	1266.4	966.708	0.629626	0.237713	-0.391913	0.0933312	0.553084	0.522961
YGR174W-A	2.26639	31.926	62.5497	3.82333	4.80377	0.980433	0.00103512	1.35e-05	0.366362
YGR175C	2212.34	2820.83	2485.28	0.349439	0.167764	-0.181675	0.407058	0.692378	0.824939
YGR178C	1.28142	45.1379	101.813	4.41647	5.55787	1.14139	3.86e-05	6.29e-08	0.113292
YGR180C	3504.07	5419.97	6180.9	0.628355	0.817419	0.189065	0.0512363	0.00708601	0.772337
YGR181W	361.975	846.008	966.684	1.21813	1.41212	0.193995	0.00313713	0.000361312	0.838669
YGR183C	95.7584	56.2005	97.9344	-0.853836	0.00606527	0.859902	0.0675636	0.990561	0.172088
YGR184C	0	18.3162	35.9158	5.27937	6.23435	0.954975	0.000279873	7.05e-06	0.366362
YGR185C	810.058	992.08	717.77	0.296858	-0.171914	-0.468772	0.576217	0.741218	0.536965
YGR186W	114.553	178.522	100.711	0.603408	-0.222451	-0.825859	0.266431	0.697608	0.253207
YGR189C	524.804	690.042	592.329	0.383844	0.166541	-0.217303	0.28923	0.651009	0.738969
YGR191W	70.7789	176.499	466.661	1.29326	2.69389	1.40063	0.0456452	3.18e-06	0.0878331
YGR192C	208548	152868	130914	-0.448053	-0.671743	-0.22369	0.256926	0.0605026	0.762174
YGR195W	17.4473	30.7648	48.4669	0.652243	1.36064	0.708401	0.362159	0.0238369	0.438732
YGR197C	36.7291	71.5608	78.642	0.97878	1.13537	0.156591	0.103218	0.0449852	0.907161
YGR198W	59.3304	112.913	87.4164	0.903022	0.570146	-0.332876	0.0868662	0.287753	0.73329
YGR204W	460.416	387.229	414.345	-0.240681	-0.146042	0.0946386	0.543367	0.70059	0.909114
YGR205W	118.997	144.846	111.776	0.300229	-0.0872986	-0.387528	0.768298	0.926281	0.820697
YGR207C	1024.08	701.54	608.498	-0.53558	-0.74886	-0.21328	0.0980787	0.0131711	0.735308
YGR208W	529.447	790.774	1027.95	0.572909	0.951167	0.378258	0.198572	0.0179621	0.609525
YGR209C	2741.85	5182.24	5231.64	0.915307	0.929953	0.0146452	0.0804701	0.0649571	0.994049
YGR210C	8.38175	18.2033	75.034	0.916731	2.89282	1.97609	0.305052	3.66e-05	0.0131457
YGR211W	185.392	145.985	73.9405	-0.350941	-1.31396	-0.963017	0.493269	0.0020226	0.121146
YGR214W	17911.7	17071.3	14167.7	-0.0693108	-0.338291	-0.26898	0.88762	0.362328	0.688999
YGR215W	32.7286	37.1077	38.2818	0.253438	0.249999	-0.00343858	0.708987	0.683998	0.998148
YGR220C	16.236	137.135	184.661	2.885	3.32312	0.438113	4.37e-06	4.46e-08	0.686744
YGR227W	12.8492	17.0765	23.272	0.346184	0.873471	0.527287	0.734837	0.286247	0.709787
YGR229C	106.462	589.439	522.355	2.50419	2.32583	-0.178362	1.33e-11	2.09e-10	0.835299
YGR231C	10.9749	37.6282	23.5959	1.59907	0.940807	-0.658264	0.0266394	0.214358	0.537726
YGR232W	169.56	132.509	361.317	-0.363509	1.07559	1.4391	0.525325	0.0196125	0.0124156
YGR234W	6569.56	5505.7	6782.33	-0.254752	0.0460534	0.300805	0.871469	0.972063	0.912478
YGR235C	611.953	1426.89	1388	1.21313	1.17575	-0.0373829	0.00857991	0.00908643	0.976331
YGR237C	23.1658	15.1291	25.1235	-0.388829	0.221616	0.610445	0.671298	0.794234	0.633062
YGR239C	22.0502	18.8023	9.92357	-0.384162	-1.26134	-0.877177	0.685426	0.122715	0.521493
YGR240C	758.623	2727.51	4475.41	1.84282	2.5574	0.714581	4.7e-10	3.8e-19	0.0971622
YGR244C	33.5175	83.3535	111.62	1.32321	1.78561	0.462395	0.0421717	0.00307656	0.680069
YGR245C	210.803	780.59	1129.58	1.88953	2.42735	0.537817	0.000131184	3.23e-07	0.537942
YGR247W	21.0301	115.866	121.67	2.40306	2.4785	0.0754398	9.67e-07	2.25e-07	0.944928
YGR248W	30.1658	19.5807	16.2607	-0.566749	-0.940455	-0.373706	0.497324	0.210851	0.81504
YGR250C	30.287	53.2023	66.0291	0.968273	1.23014	0.261864	0.138085	0.0423198	0.838669
YGR251W	47.1907	128.495	174.41	1.37258	1.84342	0.470841	0.0449936	0.00379458	0.705638
YGR253C	172.195	263.263	303.332	0.591103	0.789381	0.198278	0.261494	0.0994127	0.858876
YGR254W	41649	46467.9	34003.2	0.158006	-0.292517	-0.450523	0.734229	0.460136	0.452597
YGR255C	6.7035	19.8518	46.8372	1.53864	2.90979	1.37114	0.0932467	0.000240953	0.140827
YGR257C	5.84922	29.8302	13.9569	2.61189	1.45261	-1.15928	0.0174045	0.213151	0.443545
YGR258C	168.911	91.8976	111.92	-0.912685	-0.592365	0.320319	0.0536483	0.210265	0.731171
YGR264C	210.757	316.444	231.605	0.543687	0.112403	-0.431284	0.343293	0.85741	0.641908
YGR266W	80.2507	131.024	103.03	0.723054	0.372633	-0.350421	0.168692	0.491369	0.705718
YGR267C	94.2856	885.679	2185.74	3.21304	4.51726	1.30423	7.3e-13	1.91e-25	0.0258719
YGR268C	57.9344	43.7175	40.419	-0.383429	-0.478208	-0.0947791	0.50074	0.35459	0.938439
YGR271W	221.725	276.009	240.266	0.288895	0.0995158	-0.189379	0.587573	0.853958	0.856483
YGR271C-A	293.736	362.163	310.964	0.278534	0.0733697	-0.205165	0.552203	0.878657	0.806797
YGR275W	819.187	510.968	615.126	-0.680226	-0.413774	0.266453	0.0963964	0.316535	0.737323
YGR276C	90.9035	109.565	94.7962	0.251174	0.0490277	-0.202146	0.631754	0.924858	0.826807
YGR277C	52.3323	44.2949	50.4973	-0.129791	0.0364448	0.166235	0.889555	0.964654	0.91718
YGR279C	2634.84	2787.29	3686.38	0.0791237	0.483524	0.4044	0.887219	0.237431	0.553885
YGR280C	99.668	84.138	105.795	-0.221204	0.0680362	0.28924	0.7027	0.901569	0.751346
YGR282C	5116.59	5870.11	4468.45	0.198475	-0.19533	-0.393805	0.73415	0.711271	0.639317
[truncated: 1,053 more rows]

## Sheet: mRNA_features_for_Fig3-5
YORF	CDS_length	5'UTR length	Context_score	Total PARS	First30 PARS	Start30 PARS	Max30 PARS	Plus15 PARS	Plus30 PARS	Plus45 PARS
YAL001C	3573	13	0.606986	NA	NA	NA	NA	NA	NA	NA
YAL002W	3825	NA	NA	NA	NA	NA	NA	NA	NA	NA
YAL003W	987	21	0.58224	-9.3	24.17	NA	NA	38.03	31.46	71.43
YAL004W	648	1963	0.497576	NA	NA	NA	NA	NA	NA	NA
YAL005C	1929	62	0.508667	42.27	45.7	-2.85	52.74	23.01	67.66	73.27
YAL007C	648	69	0.464171	36.45	24.97	-16.64	33.61	-11.08	2.62	7.81
YAL008W	597	48	0.628408	NA	NA	NA	NA	NA	NA	NA
YAL009W	780	NA	NA	-4.99	-0.42	8.06	10.28	3.19	0.47	18.42
YAL010C	1482	23	0.298987	NA	NA	NA	NA	NA	NA	NA
YAL011W	1878	4	NA	NA	NA	NA	NA	NA	NA	NA
YAL012W	1185	55	0.708348	79.7	53.8	6.47	55.94	7.86	-11.57	19.45
YAL013W	1218	34	0.252092	9.72	9.72	6.34	9.72	4.24	2.94	-4.51
YAL014C	768	53	0.313212	32.9	18.01	9.19	26.91	3.63	24.34	22.33
YAL015C	1200	NA	NA	NA	NA	NA	NA	NA	NA	NA
YAL016W	1908	97	0.599438	NA	NA	NA	NA	NA	NA	NA
YAL017W	4071	367	0.44489	NA	NA	NA	NA	NA	NA	NA
YAL018C	978	50	0.385388	NA	NA	NA	NA	NA	NA	NA
YAL019W	3396	NA	NA	NA	NA	NA	NA	NA	NA	NA
YAL020C	1002	4	NA	NA	NA	NA	NA	NA	NA	NA
YAL021C	2514	44	0.231449	20.86	14.68	19.08	28.11	24.76	35.11	22.47
YAL022C	1554	16	0.700119	-15.8	-12.33	-4.66	-10.05	17.05	10.14	-7.01
YAL023C	2280	88	0.53545	58.94	-3.1	28.29	45.27	43.14	39.86	12.37
YAL024C	4308	NA	NA	NA	NA	NA	NA	NA	NA	NA
YAL025C	921	23	0.333263	-11.81	-11.16	-9.09	-6.16	10.41	18.06	7.82
YAL026C	4068	86	0.461011	0.01	-0.02	9.12	9.54	6.24	-4.29	1.36
YAL026C-A	438	NA	NA	NA	NA	NA	NA	NA	NA	NA
YAL027W	786	NA	NA	NA	NA	NA	NA	NA	NA	NA
YAL028W	1587	64	0.366872	NA	NA	NA	NA	NA	NA	NA
YAL029C	4416	NA	NA	1.93	-11.45	14.45	17.19	2.48	8.26	17.14
YAL030W	467	22	0.264749	-15.96	-12.58	3.21	0.35	7.57	16.78	28.47
YAL031C	2283	47	0.532156	NA	NA	NA	NA	NA	NA	NA
YAL032C	1140	20	0.628811	4.88	4.88	1.95	4.88	-2.38	4.96	8.22
YAL033W	522	5	NA	1.07	0.14	0.14	NA	-2.05	1.95	15.03
YAL034C	1242	635	0.446713	NA	NA	NA	NA	NA	NA	NA
YAL034C-B	354	NA	NA	NA	NA	NA	NA	NA	NA	NA
YAL034W-A	870	40	0.743047	NA	NA	NA	NA	NA	NA	NA
YAL035W	3009	26	0.535036	11.14	13.28	8.13	13.28	17	25	4.05
YAL036C	1110	32	0.758775	-22.34	-20.59	-16.56	-19.68	15.01	11.77	-14.1
YAL037C-A	93	192	0.338254	NA	NA	NA	NA	NA	NA	NA
YAL037W	804	NA	NA	NA	NA	NA	NA	NA	NA	NA
YAL038W	1503	27	0.784815	-28.3	-28.07	16.1	7.23	24.56	52.44	40.91
YAL039C	810	56	0.721687	9.5	8.91	3.42	13.79	7.2	0.86	3.04
YAL040C	1743	321	0.425232	83.75	9.8	7.68	20.38	31.07	44.34	24.4
YAL041W	2565	64	0.352996	20.23	-1.93	15.26	20.53	9.2	6.09	6.28
YAL042W	1248	16	0.387262	NA	NA	NA	NA	NA	NA	NA
YAL043C	2358	22	0.457315	-2.98	-5.75	20.03	16.23	18.85	0.91	18.43
YAL044C	513	9	0.453451	3.47	27.36	NA	NA	25.33	33.74	25.29
YAL044W-A	333	1	NA	NA	NA	NA	NA	NA	NA	NA
YAL046C	357	30	0.460665	-2.25	-2.79	-0.29	2.64	13.78	-2.42	-15.9
YAL047C	1869	29	0.425723	NA	NA	NA	NA	NA	NA	NA
YAL047W-A	330	NA	NA	NA	NA	NA	NA	NA	NA	NA
YAL049C	741	66	0.456018	-21.61	-1.89	4.31	-1.49	25.72	13.52	-4.09
YAL051W	3144	NA	NA	NA	NA	NA	NA	NA	NA	NA
YAL053W	2352	140	0.374417	22.06	4.34	8.81	16.03	26.88	18.43	5.7
YAL054C	2142	NA	NA	NA	NA	NA	NA	NA	NA	NA
YAL055W	543	7	0.595168	NA	NA	NA	NA	NA	NA	NA
YAL056W	2643	51	0.332876	NA	NA	NA	NA	NA	NA	NA
YAL058W	1509	49	0.324198	3.53	-6.13	0.58	9.66	2.39	9.76	5.08
YAL059W	639	NA	NA	NA	NA	NA	NA	NA	NA	NA
YAL060W	1149	48	0.406647	-6.04	3.21	11.16	3.21	30.99	21.88	21.4
YAL061W	1254	89	0.392165	NA	NA	NA	NA	NA	NA	NA
YAL062W	1374	NA	NA	NA	NA	NA	NA	NA	NA	NA
YAL063C	3969	NA	NA	NA	NA	NA	NA	NA	NA	NA
YAL063C-A	291	948	0.232387	NA	NA	NA	NA	NA	NA	NA
YAL064W-B	381	733	0.670699	NA	NA	NA	NA	NA	NA	NA
YAL066W	309	242	0.481608	NA	NA	NA	NA	NA	NA	NA
YAL067C	1782	NA	NA	NA	NA	NA	NA	NA	NA	NA
YAR002C-A	660	16	0.490843	9.15	-0.42	30.84	25.3	23.85	37.21	71.64
YAR002W	1620	42	0.329359	3.41	4.62	3.57	7.69	2.29	2.98	11.11
YAR003W	1281	85	0.296547	21.86	23.53	19.99	28.04	13.48	-5.08	0.25
YAR007C	1866	63	0.376046	8.73	-0.28	-2.49	17.38	0.01	4.9	3.47
YAR008W	828	102	0.26912	NA	NA	NA	NA	NA	NA	NA
YAR014C	2130	150	0.37457	-1.27	-1.19	-5.83	8.05	-2.98	14.06	19.09
YAR015W	921	89	0.516304	8.12	9.48	4.7	11.21	7.66	-12.52	-2.14
YAR018C	1308	8	0.27687	NA	NA	NA	NA	NA	NA	NA
YAR019C	2925	NA	NA	NA	NA	NA	NA	NA	NA	NA
YAR019W-A	333	NA	NA	NA	NA	NA	NA	NA	NA	NA
YAR023C	540	1114	0.438433	NA	NA	NA	NA	NA	NA	NA
YAR027W	708	99	0.461257	-2	-0.47	NA	NA	10.33	20.52	29.83
YAR028W	705	56	0.320387	-4.67	-8.31	9.03	9.73	15.8	21.87	15.17
YAR029W	225	403	0.584689	NA	NA	NA	NA	NA	NA	NA
YAR031W	897	NA	NA	NA	NA	NA	NA	NA	NA	NA
YAR033W	705	60	0.221161	NA	NA	NA	NA	NA	NA	NA
YAR035W	2064	NA	NA	NA	NA	NA	NA	NA	NA	NA
YAR042W	3567	NA	NA	NA	NA	NA	NA	NA	NA	NA
YAR047C	321	NA	NA	NA	NA	NA	NA	NA	NA	NA
YAR050W	4614	NA	NA	NA	NA	NA	NA	NA	NA	NA
YAR053W	297	174	0.415336	NA	NA	NA	NA	NA	NA	NA
YAR071W	1404	NA	NA	NA	NA	NA	NA	NA	NA	NA
YBL001C	315	11	0.487006	-50.84	-1.78	-28.7	7.88	15.89	3.6	15.2
YBL002W	396	23	0.399292	11.71	-6.85	50.12	45.53	47.95	34.32	15.65
YBL003C	399	27	0.54652	-23.87	7.84	-11.04	7.84	20.52	35.58	37.95
YBL004W	7482	NA	NA	NA	NA	NA	NA	NA	NA	NA
YBL005W	2931	62	0.429734	NA	NA	NA	NA	NA	NA	NA
YBL006C	543	8	0.341255	-10.14	-10.41	-8.75	NA	6.81	13.2	-0.98
YBL007C	3735	52	0.354345	NA	NA	NA	NA	NA	NA	NA
YBL008W	2523	NA	NA	NA	NA	NA	NA	NA	NA	NA
YBL009W	2031	34	0.501387	-3.63	-3.63	1.49	3.33	2.82	10.25	13.45
YBL010C	843	NA	NA	NA	NA	NA	NA	NA	NA	NA
YBL011W	2280	101	0.863203	NA	NA	NA	NA	NA	NA	NA
YBL014C	2685	29	0.286877	NA	NA	NA	NA	NA	NA	NA
YBL015W	1581	85	0.656591	-2.52	-5.28	5.85	8.73	-0.29	-7.37	-21.12
YBL016W	1062	NA	NA	-1.6	0	-4.82	5.31	-1.83	-7.74	-4.14
YBL017C	4740	NA	NA	16.45	3.17	13.7	16.44	15.1	10.5	-5.1
YBL018C	477	41	0.284739	3.67	3.67	-5.47	4.76	-0.84	16.17	19.94
YBL019W	1563	NA	NA	NA	NA	NA	NA	NA	NA	NA
YBL020W	1725	82	0.683209	14.63	5.1	-3.38	11.58	3.01	17.15	16.16
YBL021C	435	24	0.399357	NA	NA	NA	NA	NA	NA	NA
YBL022C	3402	127	0.265901	9.35	3.05	-6.64	13.03	1.77	2.67	6.31
YBL023C	2607	53	0.563208	NA	NA	NA	NA	NA	NA	NA
YBL024W	2055	23	0.601787	-3.89	4.28	-14.67	10.33	0.72	2.89	4.32
YBL025W	438	48	0.586867	4.99	-5.99	3	12.56	-1.23	-12.77	2.48
YBL026W	416	71	0.410091	45.26	13.38	33.68	41.5	27.02	14.14	-2.92
YBL027W	954	31	0.501516	-9.19	5.57	17.19	11.57	12.92	-15.89	25.09
YBL028C	321	47	0.4793	10.31	7.81	13.95	14.64	28.15	24.74	-6.56
YBL029C-A	285	69	0.512603	NA	NA	NA	NA	NA	NA	NA
YBL029W	1131	NA	NA	NA	NA	NA	NA	NA	NA	NA
YBL030C	957	121	0.579373	62.02	33.13	21.12	40.66	23.92	22.18	28.61
YBL031W	1017	30	0.325236	NA	NA	NA	NA	NA	NA	NA
YBL032W	1146	92	0.460158	89.22	61.27	-5.1	67.97	19.57	8.46	-18.46
YBL033C	1038	28	0.398736	1.44	2.51	5.25	6.32	9.47	5.25	1.74
YBL034C	4542	NA	NA	NA	NA	NA	NA	NA	NA	NA
YBL035C	2118	81	0.587079	3.21	-5.29	3.99	8.2	6.01	9.22	-3.68
YBL036C	774	13	0.473855	1.46	-0.62	-0.47	2.83	-5.37	-22.13	-7.94
YBL037W	3078	98	0.477266	NA	NA	NA	NA	NA	NA	NA
YBL038W	699	63	0.434729	-15.65	2.24	-3.73	4.52	18.81	8.93	-1.33
YBL039C	1740	NA	NA	8.1	8.52	-7.35	10.21	9.47	35.61	28.1
YBL039W-B	180	205	0.277986	NA	NA	NA	NA	NA	NA	NA
YBL040C	757	43	0.522321	39.3	44.35	30.84	46.4	-15.19	-55.97	-0.37
YBL041W	726	35	0.565066	-8.23	7.66	-16.63	11.33	10.59	4.98	7.37
YBL042C	1920	56	0.439015	4.61	13.43	-2.07	14.83	5.7	2.14	1.72
YBL043W	774	133	0.437234	NA	NA	NA	NA	NA	NA	NA
YBL045C	1374	186	0.6323	25.8	7.57	16.71	30.94	13.21	-12.65	4.97
YBL046W	1326	NA	NA	NA	NA	NA	NA	NA	NA	NA
YBL047C	4146	161	0.343008	5.43	-2.47	4.63	10.22	3.53	6.7	4.08
YBL048W	312	NA	NA	NA	NA	NA	NA	NA	NA	NA
YBL050W	995	83	0.790341	8.11	1.37	3.28	14.86	4.49	-5.82	-2.33
YBL051C	2007	63	0.487344	NA	NA	NA	NA	NA	NA	NA
YBL052C	2496	228	0.454691	NA	NA	NA	NA	NA	NA	NA
YBL054W	1578	115	0.353114	13.03	8.33	34.98	35.21	18.4	0.15	2.42
YBL055C	1257	60	0.240328	4.85	2.05	4.65	8.42	6	8.19	8.96
YBL056W	1407	46	0.523713	12.25	2.05	-23.35	21.3	-13.58	11.78	27.97
YBL057C	627	20	0.33459	0	-16.42	NA	NA	-17.66	-20.05	2.62
YBL058W	1272	28	0.328612	9.89	11.56	3.38	11.56	0.94	11.39	-6.22
YBL059C-A	415	32	0.547365	-13.74	-10.15	NA	NA	-4.36	-6.74	-3.6
YBL059W	651	NA	NA	NA	NA	NA	NA	NA	NA	NA
YBL060W	2064	18	0.25025	NA	NA	NA	NA	NA	NA	NA
YBL061C	2091	109	0.792818	17.43	3.12	1.62	15.24	7.07	-1.53	-7.91
YBL063W	3336	8	0.718024	NA	NA	NA	NA	NA	NA	NA
YBL064C	786	32	0.475088	0.09	-0.04	4.34	4.99	-4.66	-12.17	-12.2
YBL066C	3447	39	0.309975	NA	NA	NA	NA	NA	NA	NA
YBL067C	2244	283	0.429553	NA	NA	NA	NA	NA	NA	NA
YBL068W	981	32	0.720829	2.7	-6.26	3.77	19.82	-1.63	-5.64	-1.66
YBL070C	321	1297	0.328898	NA	NA	NA	NA	NA	NA	NA
YBL071C	309	NA	NA	NA	NA	NA	NA	NA	NA	NA
YBL071W-A	249	35	0.532916	-29.14	-31.11	-5.06	-11.53	-22.75	-30.02	-5.51
YBL072C	603	17	0.708191	-19.01	2.83	-23.88	15.49	1.69	16.4	26.07
YBL074C	1068	1	NA	NA	NA	NA	NA	NA	NA	NA
YBL075C	1950	NA	NA	NA	NA	NA	NA	NA	NA	NA
YBL076C	3219	16	0.492195	-10.47	35.33	35.33	NA	66.23	29.75	9.63
YBL078C	354	44	0.331976	NA	NA	NA	NA	NA	NA	NA
YBL079W	4509	53	0.291267	-0.26	-0.26	1.71	2.21	6.83	17.76	9.85
YBL080C	1626	16	0.373175	NA	NA	NA	NA	NA	NA	NA
YBL081W	1107	314	0.37204	NA	NA	NA	NA	NA	NA	NA
YBL084C	2277	NA	NA	NA	NA	NA	NA	NA	NA	NA
YBL085W	2943	NA	NA	NA	NA	NA	NA	NA	NA	NA
YBL086C	1401	60	0.53695	NA	NA	NA	NA	NA	NA	NA
YBL087C	918	23	0.604051	-8.46	-34.4	-36.7	-34.31	-11.74	2.02	-6.76
YBL088C	8364	NA	NA	NA	NA	NA	NA	NA	NA	NA
YBL089W	1380	64	0.437928	-24.21	-29.66	2	7.12	5.94	5.63	11.58
YBL090W	534	31	0.517442	NA	NA	NA	NA	NA	NA	NA
YBL091C	1266	22	0.625277	-4.75	2.88	15.89	18.45	20.7	1.24	-2.81
YBL091C-A	616	6	0.529987	NA	NA	NA	NA	NA	NA	NA
YBL092W	393	365	0.369097	-11.99	-8.23	16.59	22.58	11.69	-22.43	10.63
YBL093C	663	80	0.825631	33.08	1.68	12.02	25.31	-0.07	6.11	19.47
YBL095W	813	16	0.571844	NA	NA	NA	NA	NA	NA	NA
YBL097W	2265	58	0.638935	NA	NA	NA	NA	NA	NA	NA
YBL098W	1383	NA	NA	-2.15	4.58	10.74	9.25	12.32	-4.48	-0.74
YBL099W	1638	320	0.544529	108.72	-2.42	15.17	53.88	25.94	24.65	10.87
YBL100W-C	120	55	0.622471	NA	NA	NA	NA	NA	NA	NA
YBL101C	3354	NA	NA	NA	NA	NA	NA	NA	NA	NA
YBL102W	648	88	0.312465	28.82	6.86	16.43	23.81	12.72	45.62	47.44
YBL103C	1461	254	0.350639	NA	NA	NA	NA	NA	NA	NA
YBL104C	3117	4	NA	NA	NA	NA	NA	NA	NA	NA
YBL105C	3456	266	0.436667	NA	NA	NA	NA	NA	NA	NA
YBL106C	3033	NA	NA	NA	NA	NA	NA	NA	NA	NA
YBL107C	591	NA	NA	NA	NA	NA	NA	NA	NA	NA
YBL113C	2379	NA	NA	NA	NA	NA	NA	NA	NA	NA
YBR001C	2343	56	0.550989	NA	NA	NA	NA	NA	NA	NA
YBR002C	861	16	0.269028	0.09	-0.93	1.27	10.16	3.63	7.7	-6.37
YBR003W	1422	29	0.370807	-2.18	-2.35	1.74	0.89	11.51	15.69	4.1
YBR004C	1302	16	0.599287	-0.43	0	-5.41	1.07	-2.24	6.02	5.42
YBR005W	642	89	0.374326	-2.76	-2.9	-6.11	0.96	-2.66	7.45	6.17
YBR006W	1494	126	0.668379	NA	NA	NA	NA	NA	NA	NA
YBR007C	2211	NA	NA	NA	NA	NA	NA	NA	NA	NA
YBR008C	1647	218	0.462493	NA	NA	NA	NA	NA	NA	NA
YBR009C	312	39	0.601779	-4.54	-1.66	-9.29	1.65	-29.4	-29.11	-3.17
YBR010W	411	28	0.629027	-7.35	5.37	NA	NA	27.2	51.22	53.97
YBR011C	864	31	0.393678	4.73	19.25	NA	NA	35.86	21.45	-6.11
YBR012C	420	NA	NA	NA	NA	NA	NA	NA	NA	NA
YBR013C	390	359	0.46563	NA	NA	NA	NA	NA	NA	NA
YBR014C	612	96	0.661464	0.68	-2.69	-1.62	6.97	-13.91	-16.07	4.84
YBR015C	1794	128	0.290471	38.68	0.76	0.87	29.61	23.68	20.06	12.47
YBR016W	387	30	0.682527	10.27	12.8	23.86	27.56	34.61	23.92	5.11
YBR017C	2757	62	0.709986	9.75	9.13	4.16	14.23	11.36	4.07	2.71
YBR018C	1101	20	0.895443	NA	NA	NA	NA	NA	NA	NA
YBR019C	2100	NA	NA	NA	NA	NA	NA	NA	NA	NA
YBR020W	1587	58	0.665505	NA	NA	NA	NA	NA	NA	NA
YBR021W	1902	98	0.494589	NA	NA	NA	NA	NA	NA	NA
YBR022W	534	62	0.34819	-4.1	-3.79	11.23	6.58	5.03	-5.37	1.04
YBR023C	3498	NA	NA	-20.3	-6.55	-22.96	-6.55	5.62	21.08	-16.97
YBR024W	906	113	0.462848	NA	NA	NA	NA	NA	NA	NA
YBR025C	1185	31	0.706275	-2.74	1.4	16.29	14.38	30.42	55.86	66.45
YBR026C	1143	3	NA	NA	NA	NA	NA	NA	NA	NA
YBR028C	1578	81	0.407583	NA	NA	NA	NA	NA	NA	NA
YBR029C	1374	90	0.76917	-3.4	1.07	-16.88	22.42	4.58	0.34	-1.99
YBR030W	1659	57	0.396225	-9.7	-3.91	1.73	6.86	2.54	6.06	17.26
YBR031W	1089	16	0.575157	37.18	33.26	-1	57.55	48.48	52.57	31.5
YBR033W	2760	NA	NA	NA	NA	NA	NA	NA	NA	NA
YBR034C	1047	23	0.50144	4.05	7.29	10.65	9.47	38.59	31.14	29.09
YBR035C	687	30	0.583017	11.81	10.76	12.98	NA	10.6	15.67	2.96
YBR036C	1233	48	0.439471	-4.41	-9.46	25.95	27.41	14.26	4.33	8.47
YBR037C	888	34	0.462239	-25.28	-35.56	NA	NA	-10.77	-1.31	9.97
YBR038W	2892	37	0.545992	16.29	2.74	14.89	11.79	2.73	-3.08	-3.75
YBR039W	936	87	0.34289	24.64	-7.41	0.86	33.31	-7.4	1.16	30.64
YBR041W	2010	44	0.461542	3.11	-9	8.16	9.13	-4.11	3.68	14.38
YBR042C	1194	45	0.202229	NA	NA	NA	NA	NA	NA	NA
YBR043C	2070	149	0.515935	-7.1	2.21	44.34	40.52	17.8	-4.08	1.98
YBR044C	1719	33	0.241862	NA	NA	NA	NA	NA	NA	NA
YBR045C	1920	NA	NA	NA	NA	NA	NA	NA	NA	NA
YBR046C	1005	31	0.654122	1.38	-4.44	3.43	11.63	7.66	9.35	6.69
YBR047W	528	20	0.46321	NA	NA	NA	NA	NA	NA	NA
YBR048W	982	20	0.676589	-1.22	6.11	4.58	10.36	24.92	38.36	43.45
YBR049C	2433	149	0.631547	NA	NA	NA	NA	NA	NA	NA
YBR050C	1017	188	0.424456	NA	NA	NA	NA	NA	NA	NA
YBR051W	351	NA	NA	NA	NA	NA	NA	NA	NA	NA
YBR052C	633	64	0.393013	-17.14	-20.03	9.55	-6.19	10.33	18.27	15.67
YBR053C	1077	12	0.482039	4.88	1.84	-9.23	10.88	-7.39	1.43	6.19
YBR054W	1035	320	0.885133	3.54	4.87	-1.91	23.4	-10.35	0.51	15.66
YBR055C	2700	7	0.225314	NA	NA	NA	NA	NA	NA	NA
YBR056W	1506	12	0.462074	13.99	-0.74	22.91	25.48	10.58	3.17	1.44
YBR056W-A	201	27	0.500179	NA	NA	NA	NA	NA	NA	NA
YBR057C	1101	90	0.696781	NA	NA	NA	NA	NA	NA	NA
YBR058C	2346	22	0.661589	5.47	7.78	13.49	11.82	-7.72	-12.75	-0.6
YBR058C-A	243	59	0.561359	-6.79	-19.01	16.35	17.6	3.07	17.27	35.71
YBR059C	3327	150	0.345237	NA	NA	NA	NA	NA	NA	NA
YBR060C	1863	92	0.41013	NA	NA	NA	NA	NA	NA	NA
YBR061C	933	7	0.617264	-6.66	0.14	4.45	1.21	24.7	12.98	-0.49
YBR062C	625	10	0.963617	0	-3.05	NA	NA	3.64	10.01	6.32
YBR063C	1215	133	0.481223	NA	NA	NA	NA	NA	NA	NA
YBR065C	1095	35	0.542768	NA	NA	NA	NA	NA	NA	NA
YBR066C	663	NA	NA	NA	NA	NA	NA	NA	NA	NA
YBR067C	633	51	0.657415	-1.79	-1.79	0.94	12.62	32.71	19.6	8.94
YBR068C	1830	39	0.496415	16.91	17.79	7.61	20.27	15.02	3.34	11.84
YBR069C	1860	105	0.610102	-19.37	-42.19	8.9	33.03	9.67	33.07	36.16
YBR070C	714	21	0.326692	-33	1.27	-26.86	6.17	4.46	15.23	5.98
YBR071W	636	72	0.418224	7.54	-1.72	9	9.55	17.82	22.05	18.93
YBR072C-A	162	NA	NA	NA	NA	NA	NA	NA	NA	NA
YBR072W	645	74	0.578126	-3.36	3.16	-8.33	9.76	1.37	14.21	6.29
YBR073W	2877	NA	NA	2.52	-2.66	5.15	11.91	11.49	9.42	7.61
YBR074W	2931	5	NA	-2.27	-9.88	NA	NA	-7.61	-0.3	-2.04
YBR076C-A	267	NA	NA	NA	NA	NA	NA	NA	NA	NA
YBR076W	1065	NA	NA	NA	NA	NA	NA	NA	NA	NA
YBR077C	489	424	0.401103	-2.93	2.14	2.09	15.59	-14.24	-36.78	-38.66
YBR078W	1620	176	0.405975	109.07	9.68	22.17	67.31	31.98	29.01	37.25
YBR079C	2895	25	0.623431	-10.82	-7.65	26.54	19.32	28.89	26.63	4
YBR080C	2277	26	0.268855	-10.71	-28.28	-19.82	-23.59	-11.63	5.26	23.99
YBR081C	3999	NA	NA	NA	NA	NA	NA	NA	NA	NA
YBR082C	542	86	0.810068	0.28	0	-3.62	34.39	18.7	0.2	-10.6
YBR083W	1461	255	0.528708	NA	NA	NA	NA	NA	NA	NA
YBR084C-A	1076	22	0.78105	-11.79	1.07	7.88	13.91	4.34	-21.27	20.73
YBR084W	2928	14	0.370045	4.66	6.73	0.69	16.95	-4.03	7.1	31.71
YBR085C-A	258	29	0.562686	21.66	10.42	21.53	22.46	-0.67	-32.54	-5.24
YBR085W	924	75	0.60006	-5.71	-0.13	-2.59	4.38	-7.76	0.93	1.03
YBR086C	2841	291	0.399654	122.83	15.89	22.8	36.4	17.22	10.71	10.35
YBR087W	1065	11	0.706193	3.33	13.53	NA	NA	9.8	8.35	5.11
YBR088C	777	40	0.655471	NA	NA	NA	NA	NA	NA	NA
YBR089C-A	300	NA	NA	9.7	8.66	-14.04	14.99	-32.52	-31.78	-14.87
YBR091C	330	41	0.456598	-3.48	-8.53	-8.49	-7.56	-8.88	-9.64	-19.86
YBR092C	1404	29	0.38059	8.74	10.54	NA	NA	19.03	13.94	-5.21
YBR093C	1404	35	0.477824	3.01	11.03	3.36	11.03	12.61	18.82	19.58
YBR094W	2262	66	0.386813	-0.16	5.17	-4.95	7.72	-2.41	-5.04	2.45
YBR095C	1293	24	0.574328	NA	NA	NA	NA	NA	NA	NA
YBR096W	693	61	0.580002	43.1	3.36	-5.77	49.27	13.78	6.61	-3.82
YBR097W	4365	NA	NA	NA	NA	NA	NA	NA	NA	NA
YBR098W	2076	19	0.294726	NA	NA	NA	NA	NA	NA	NA
YBR099C	384	399	0.233805	NA	NA	NA	NA	NA	NA	NA
YBR101C	873	50	0.485374	4.81	0.03	-1.67	3.74	-4.71	12.72	-4.79
YBR102C	2262	64	0.561467	NA	NA	NA	NA	NA	NA	NA
YBR103C-A	144	NA	NA	NA	NA	NA	NA	NA	NA	NA
YBR103W	1608	166	0.409567	NA	NA	NA	NA	NA	NA	NA
YBR104W	990	88	0.410826	15.79	6.74	-4.06	15.58	-6.71	-1.38	-0.39
YBR105C	1089	23	0.300932	NA	NA	NA	NA	NA	NA	NA
YBR106W	567	33	0.390568	51.4	23.8	28.67	47.98	21.83	-8.79	-12.08
YBR107C	738	49	0.391132	NA	NA	NA	NA	NA	NA	NA
YBR108W	2844	52	0.380877	NA	NA	NA	NA	NA	NA	NA
YBR109C	444	44	0.499692	0.13	0.73	0.85	16.22	0.89	1.34	-0.36
YBR110W	1350	35	0.559712	NA	NA	NA	NA	NA	NA	NA
YBR111C	696	NA	NA	-1.59	-0.09	-0.61	4.41	-5.66	5.95	19.17
YBR111W-A	441	41	0.456672	11.55	11.55	13.82	12.15	4.39	8.21	15.52
YBR112C	2901	NA	NA	NA	NA	NA	NA	NA	NA	NA
YBR114W	2373	88	0.440673	NA	NA	NA	NA	NA	NA	NA
YBR115C	4179	NA	NA	22.83	1.07	19.05	23.54	6.99	-4.15	-2.24
YBR118W	1377	22	0.606689	-4.58	-23.67	NA	NA	-6.14	25.19	7.02
YBR119W	986	48	0.562063	NA	NA	NA	NA	NA	NA	NA
YBR120C	489	83	0.850323	NA	NA	NA	NA	NA	NA	NA
YBR121C	2004	77	0.520542	22.16	13.92	4.64	19.95	43.88	39.49	1.52
YBR122C	534	33	0.301223	-2.51	-4.88	13.21	11.58	6.17	16.23	18.34
YBR123C	1950	63	0.486066	NA	NA	NA	NA	NA	NA	NA
YBR125C	1182	188	0.819481	11.44	7.43	0.44	13.72	16.75	33.46	17.93
YBR126C	1488	107	0.538406	27.04	23.1	7.48	33.16	14.29	9.01	-4.13
YBR127C	1554	64	0.465072	11.14	9.62	13.17	21.09	36.82	23.69	36.26
YBR128C	1035	30	0.407086	NA	NA	NA	NA	NA	NA	NA
YBR129C	987	45	0.327301	14.36	10.07	16.07	25.56	16.92	15.91	1.63
YBR130C	1278	60	0.451709	NA	NA	NA	NA	NA	NA	NA
YBR131W	2115	15	0.293726	NA	NA	NA	NA	NA	NA	NA
YBR132C	1791	152	0.424114	NA	NA	NA	NA	NA	NA	NA
YBR133C	2484	159	0.268558	NA	NA	NA	NA	NA	NA	NA
YBR135W	453	94	0.335808	37.99	-2.11	-9.35	29.33	-1.22	7	-5.56
YBR136W	7107	NA	NA	NA	NA	NA	NA	NA	NA	NA
YBR137W	540	NA	NA	8.23	5.64	-1.94	10.62	-28.18	-24.49	4.88
YBR138C	1575	30	0.376129	NA	NA	NA	NA	NA	NA	NA
YBR139W	1527	5	NA	3	5.74	13.03	13.03	10.99	10.33	1.61
YBR140C	9279	NA	NA	NA	NA	NA	NA	NA	NA	NA
YBR141C	1014	11	0.330413	NA	NA	NA	NA	NA	NA	NA
YBR141W-A	96	17	0.314497	NA	NA	NA	NA	NA	NA	NA
YBR142W	2322	58	0.526048	12.92	9.75	-1.34	12.78	-7.17	3.89	10.87
YBR143C	1314	28	0.701399	10.53	7.19	3.95	11.24	-0.43	16.99	24.84
YBR144C	315	NA	NA	NA	NA	NA	NA	NA	NA	NA
YBR145W	1056	41	0.488045	9.84	3.35	6.2	10.13	3.89	2.49	-2.85
YBR146W	837	63	0.380009	19.09	-0.09	9.23	21.61	1.08	7.75	32.18
YBR147W	891	113	0.292803	NA	NA	NA	NA	NA	NA	NA
YBR148W	1830	NA	NA	NA	NA	NA	NA	NA	NA	NA
YBR149W	1035	38	0.562929	14.58	14.58	24.84	21.84	22.4	2.96	-8.65
YBR150C	3285	22	0.247636	NA	NA	NA	NA	NA	NA	NA
YBR151W	951	146	0.548685	4.25	-7.8	12.47	14.57	11.95	0.82	-2.86
YBR152W	876	68	0.434567	NA	NA	NA	NA	NA	NA	NA
YBR153W	735	55	0.574924	NA	NA	NA	NA	NA	NA	NA
YBR154C	648	91	0.419178	18.17	2.14	20.46	23.53	17.07	3.88	-8.71
YBR155W	1158	76	0.357578	NA	NA	NA	NA	NA	NA	NA
YBR156C	2097	37	0.566977	NA	NA	NA	NA	NA	NA	NA
YBR157C	768	NA	NA	NA	NA	NA	NA	NA	NA	NA
YBR158W	1650	263	0.337355	105.78	14.28	4.47	36.13	5.99	13.63	31.79
YBR159W	1044	53	0.6982	-5.72	0	-5.96	1.55	-8.7	-4.96	2.38
YBR160W	897	78	0.357578	19.9	7.5	6.1	14.07	-1.95	2.03	-1.32
YBR161W	1131	227	0.306603	NA	NA	NA	NA	NA	NA	NA
YBR162C	1368	136	0.705853	82.23	23.85	7.78	63.04	8.11	12.6	23.15
YBR162W-A	198	17	0.38747	21.6	17.48	31.67	19.79	46.06	15.98	-5.71
YBR163W	1758	102	0.177032	NA	NA	NA	NA	NA	NA	NA
YBR164C	552	119	0.634201	32.31	10.1	9.46	14.37	22.02	-9.87	-23.04
YBR165W	834	92	0.65762	-24.11	-13.12	-12.56	1.74	-22.49	-16.97	7.84
YBR166C	1359	43	0.595238	-1.44	-0.51	1.14	-0.51	10.15	10.36	9.29
YBR167C	423	NA	NA	NA	NA	NA	NA	NA	NA	NA
YBR168W	1242	280	0.529958	NA	NA	NA	NA	NA	NA	NA
YBR169C	2082	25	0.424672	NA	NA	NA	NA	NA	NA	NA
YBR170C	1743	50	0.356166	4.99	7.72	2.75	7.72	7.37	5.7	8.52
YBR171W	621	26	0.545598	27.17	22.42	14.6	22.87	-17.74	-10.04	9.16
YBR172C	2223	111	0.560235	32.84	6.94	16.04	27.41	9.7	3.24	14.79
YBR173C	447	28	0.499444	4.17	5	33.15	24.41	23.06	12.83	19.61
YBR174C	315	758	0.381807	NA	NA	NA	NA	NA	NA	NA
YBR175W	948	NA	NA	NA	NA	NA	NA	NA	NA	NA
YBR176W	939	97	0.500145	NA	NA	NA	NA	NA	NA	NA
YBR177C	1356	22	0.482527	NA	NA	NA	NA	NA	NA	NA
YBR178W	375	91	0.294695	NA	NA	NA	NA	NA	NA	NA
YBR179C	2568	65	0.724815	NA	NA	NA	NA	NA	NA	NA
YBR181C	1063	29	0.361848	-21.66	-16.82	1.88	-12.88	11.76	32.69	34.84
YBR182C	1359	NA	NA	NA	NA	NA	NA	NA	NA	NA
YBR182C-A	195	51	0.290801	NA	NA	NA	NA	NA	NA	NA
YBR183W	951	97	0.294576	-16.04	6.48	-15.42	13.89	-1.84	-0.48	3.95
YBR184W	1572	NA	NA	NA	NA	NA	NA	NA	NA	NA
YBR185C	837	19	0.422351	5.82	4.01	-2.12	5.82	-4.95	2.38	9.85
YBR186W	1808	16	0.271419	NA	NA	NA	NA	NA	NA	NA
YBR187W	843	129	0.337356	66.24	7.03	-10.46	49.06	-15.59	21.34	38.78
YBR188C	423	75	0.375925	9.75	6.21	-2.51	15.87	3.62	-0.48	11.67
YBR189W	1001	26	0.619602	-10.76	-10.78	-4.44	-8.58	-14.28	-27.48	-20.3
YBR192W	1134	208	0.752372	NA	NA	NA	NA	NA	NA	NA
YBR193C	672	41	0.388315	-6.22	-7.29	2.36	-0.01	5.43	-2.02	0.36
YBR194W	372	69	0.379294	NA	NA	NA	NA	NA	NA	NA
YBR195C	1269	46	0.658502	NA	NA	NA	NA	NA	NA	NA
YBR196C	1665	42	0.707214	-21.79	-35.25	10.9	0.49	25.83	24.38	46.26
YBR197C	654	11	0.519442	NA	NA	NA	NA	NA	NA	NA
YBR198C	2397	78	0.580002	NA	NA	NA	NA	NA	NA	NA
YBR199W	1395	99	0.312237	13.08	2.39	3.34	31.75	3	8.76	14.6
YBR200W	1656	55	0.394903	-24.02	1.54	-24.44	2.91	2.18	1.99	-11.84
YBR201C-A	204	64	0.461331	NA	NA	NA	NA	NA	NA	NA
YBR201W	636	136	0.511517	NA	NA	NA	NA	NA	NA	NA
YBR202W	2538	65	0.325036	-1.95	-1.55	-3.41	8.09	8.69	9.55	5.01
YBR203W	2775	212	0.388181	NA	NA	NA	NA	NA	NA	NA
YBR204C	1128	44	0.362058	NA	NA	NA	NA	NA	NA	NA
YBR205W	1215	47	0.629782	NA	NA	NA	NA	NA	NA	NA
YBR207W	1398	52	0.46777	6.78	1.39	14.7	16.37	1.62	-3.75	-6.29
YBR208C	5508	447	0.729403	NA	NA	NA	NA	NA	NA	NA
YBR210W	429	38	0.657248	25.31	25.45	9.41	26.02	-15.02	-12.39	9.83
YBR211C	975	57	0.388294	16.04	0.28	-2.36	16.47	-4.94	-2.64	-5.34
YBR212W	2019	406	0.402351	20.07	1.4	1.49	7.78	7.02	10.3	6.59
YBR213W	825	70	0.658798	NA	NA	NA	NA	NA	NA	NA
YBR214W	1584	79	0.680035	27.25	18.2	16.7	19.13	11.84	13.63	11.52
YBR215W	1962	37	0.371161	NA	NA	NA	NA	NA	NA	NA
YBR216C	2025	30	0.401425	NA	NA	NA	NA	NA	NA	NA
YBR217W	561	64	0.353661	NA	NA	NA	NA	NA	NA	NA
YBR218C	3543	62	0.455124	14.84	10.36	2.74	10.36	-17.18	-15.52	9.53
YBR221C	1101	203	0.629526	229.22	61.67	31.52	67.42	13.57	37.45	51.04
YBR222C	1632	40	0.540621	30.03	-0.65	29.53	32.05	29.13	-13.1	-37.06
YBR223C	1635	23	0.482898	NA	NA	NA	NA	NA	NA	NA
YBR225W	2703	NA	NA	NA	NA	NA	NA	NA	NA	NA
YBR228W	915	NA	NA	NA	NA	NA	NA	NA	NA	NA
YBR229C	2865	9	0.436091	-0.89	-2.69	-1.62	NA	-0.78	5.16	10.7
YBR230C	502	26	0.592209	4.79	9.98	NA	NA	-2.65	2.85	17.05
YBR230W-A	201	48	0.32308	-20.73	0	-17.79	0	1.59	4.59	-24.76
YBR231C	912	57	0.458256	-7.07	-4.59	0.45	-0.48	0.14	0	-0.93
YBR233W	1242	79	0.531736	NA	NA	NA	NA	NA	NA	NA
YBR233W-A	285	39	0.32721	4.21	2.52	-3.38	4.7	13.05	21.89	10.83
YBR234C	1155	46	0.383672	-1.63	0.64	7.36	12.2	16.06	11.34	11.61
YBR235W	3363	81	0.395054	-6.35	-0.79	0	-0.79	0.14	1.17	3.73
YBR236C	1311	38	0.421084	-6.7	-9.91	9.51	5.75	28.48	26.27	-1.09
YBR237W	2550	56	0.26315	NA	NA	NA	NA	NA	NA	NA
YBR238C	2196	NA	NA	NA	NA	NA	NA	NA	NA	NA
YBR239C	1590	149	0.350887	NA	NA	NA	NA	NA	NA	NA
YBR240C	1353	NA	NA	NA	NA	NA	NA	NA	NA	NA
YBR241C	1467	29	0.54491	-11.37	-1.95	-3.89	4.55	6.01	16.27	3.75
YBR242W	717	140	0.596915	-10.3	3.25	9.37	14.27	-5.47	-1.79	21.31
YBR243C	1347	44	0.299511	NA	NA	NA	NA	NA	NA	NA
YBR244W	489	79	0.640481	9.58	5.71	7.49	8.69	9.05	11.93	0.65
YBR245C	3390	NA	NA	NA	NA	NA	NA	NA	NA	NA
YBR246W	1164	43	0.345914	23.23	18.78	2.21	22.44	-2.49	6.22	8.41
YBR247C	1452	21	0.582717	-3.76	3.17	NA	NA	7.45	10.74	7.05
YBR248C	1659	59	0.337675	2.95	-4.51	15.96	14.08	9.66	-1.44	9.89
YBR249C	1113	90	0.591909	-18.88	-14.64	18.58	18.74	51.21	53.23	30.19
YBR250W	1572	395	0.300322	NA	NA	NA	NA	NA	NA	NA
YBR251W	924	36	0.546145	-4.1	-4.24	5.44	6.33	7.86	3.46	5.64
YBR252W	444	18	0.539981	-9.9	17.78	NA	NA	31.49	6.24	22.55
YBR253W	366	61	0.422449	-36.47	-29.88	2.18	0.51	20.91	15.97	8
YBR254C	528	13	0.51398	-4.06	14.76	NA	NA	27.53	13.94	11.54
YBR255C-A	457	24	0.455156	NA	NA	NA	NA	NA	NA	NA
YBR255W	2085	36	0.623768	NA	NA	NA	NA	NA	NA	NA
YBR256C	717	8	0.584811	3.54	10.02	12.97	10.75	7.07	-31.08	-36.33
YBR257W	840	54	0.496895	NA	NA	NA	NA	NA	NA	NA
YBR258C	429	33	0.670287	NA	NA	NA	NA	NA	NA	NA
YBR259W	2067	46	0.449595	NA	NA	NA	NA	NA	NA	NA
YBR260C	2001	9	0.510966	0.08	5.7	9.37	7.7	8.36	10.43	-9.19
YBR261C	699	37	0.525265	-66.02	-66.13	-38.1	-48.73	26.78	20.55	12.61
YBR262C	321	35	0.451438	12.21	12.21	-19.89	14.31	-32.3	-0.49	4.19
YBR263W	1473	24	0.605575	NA	NA	NA	NA	NA	NA	NA
YBR264C	600	25	0.39477	2.79	0	1.98	3.35	7.33	10.47	4.88
YBR265W	963	23	0.275568	-9.36	-9.23	-10.74	-3.56	-10.68	-5.33	3.94
YBR267W	1182	17	0.476991	-11.87	-5.12	NA	NA	8.93	26.84	25.42
YBR268W	318	18	0.364286	0.34	2.52	NA	NA	5.95	9.89	-15.18
YBR269C	417	21	0.334254	-1.36	-7.51	NA	NA	-15.86	-19.15	7.8
YBR270C	1638	272	0.530778	NA	NA	NA	NA	NA	NA	NA
YBR271W	1260	31	0.528864	NA	NA	NA	NA	NA	NA	NA
YBR272C	1443	7	0.414932	NA	NA	NA	NA	NA	NA	NA
YBR273C	1311	31	0.428583	7.57	9.9	3.94	9.9	-3.49	-5.4	-1.43
YBR274W	1584	50	0.435892	1.79	-1.08	10.14	8.14	11.08	9.25	4.65
YBR275C	5751	NA	NA	NA	NA	NA	NA	NA	NA	NA
YBR276C	2424	95	0.647917	-1.97	3.26	-36.68	20.56	-10.04	17.52	17.59
YBR277C	402	NA	NA	NA	NA	NA	NA	NA	NA	NA
YBR278W	606	25	0.776255	NA	NA	NA	NA	NA	NA	NA
YBR279W	1338	45	0.587092	NA	NA	NA	NA	NA	NA	NA
YBR280C	1914	23	0.437911	NA	NA	NA	NA	NA	NA	NA
YBR281C	2637	49	0.436699	NA	NA	NA	NA	NA	NA	NA
YBR282W	441	38	0.55398	NA	NA	NA	NA	NA	NA	NA
YBR283C	1473	144	0.451888	57.94	2.74	29.51	41.2	22.15	26.89	40.31
YBR284W	2394	370	0.571978	NA	NA	NA	NA	NA	NA	NA
YBR285W	435	NA	NA	NA	NA	NA	NA	NA	NA	NA
YBR286W	1614	30	0.412164	-3.28	-14.68	19.29	28.3	17.74	40.01	30.67
YBR287W	1284	33	0.41374	17.93	8.65	12.62	20.01	2.46	5.31	14.87
YBR288C	1452	28	0.490011	18.85	18.85	17.07	21.45	9.09	-2.83	-6.41
YBR289W	2718	12	0.639132	NA	NA	NA	NA	NA	NA	NA
YBR290W	966	7	0.326297	NA	NA	NA	NA	NA	NA	NA
YBR291C	900	36	0.385962	4.92	0	-1.28	6.83	-10.38	-7.89	1.01
YBR292C	372	757	0.27803	NA	NA	NA	NA	NA	NA	NA
YBR293W	1425	NA	NA	-2.61	1.17	0.14	3.48	1.21	3.21	3.35
YBR294W	2580	NA	NA	NA	NA	NA	NA	NA	NA	NA
YBR295W	3651	NA	NA	NA	NA	NA	NA	NA	NA	NA
YBR296C	1725	66	0.928622	NA	NA	NA	NA	NA	NA	NA
YBR297W	1407	39	0.645347	NA	NA	NA	NA	NA	NA	NA
YBR298C	1845	397	0.392553	NA	NA	NA	NA	NA	NA	NA
YBR299W	1755	174	0.636175	NA	NA	NA	NA	NA	NA	NA
YCL001W	567	26	0.559747	-4.99	12.23	-16.48	12.23	13	-2.17	-9.57
YCL002C	868	25	0.353123	-13.85	-18.58	-23.1	-17.84	-3.01	4.75	9.37
YCL004W	1566	78	0.399773	NA	NA	NA	NA	NA	NA	NA
YCL005W	771	46	0.478622	9.15	1.74	11.74	10.94	23.09	13.01	8.91
YCL005W-A	395	25	0.430429	NA	NA	NA	NA	NA	NA	NA
YCL008C	1158	4	NA	-8.39	-9.72	NA	NA	2.35	15.87	12.52
YCL009C	930	15	0.265782	5.36	23.66	NA	NA	39.03	23.37	12.41
YCL010C	780	20	0.34487	0.38	9.06	NA	NA	12.46	-7.39	-2.13
YCL011C	1284	28	0.477433	10.36	8.75	-44.93	11.41	-34.36	18.24	13.68
YCL012C	472	34	0.241862	0.95	4.88	-5.58	5.95	0.34	7.21	6.09
YCL014W	4911	109	0.366327	NA	NA	NA	NA	NA	NA	NA
YCL016C	1143	29	0.40885	4.52	3.45	2.58	4.38	6.71	4.41	0.03
YCL017C	1494	94	0.333614	-30.15	6.96	-0.01	6.96	-1.45	14.47	25.87
YCL018W	1095	28	0.460764	NA	NA	NA	NA	NA	NA	NA
YCL021W-A	378	90	0.478927	NA	NA	NA	NA	NA	NA	NA
YCL024W	3114	62	0.387755	NA	NA	NA	NA	NA	NA	NA
YCL025C	1902	26	0.466518	-13.7	0.31	10.17	14.52	7.66	3.89	8.74
YCL026C-A	582	NA	NA	NA	NA	NA	NA	NA	NA	NA
YCL026C-B	582	35	0.585974	NA	NA	NA	NA	NA	NA	NA
YCL027W	1539	145	0.650396	-3.12	4.52	NA	NA	12.48	9.39	7.68
YCL028W	1218	32	0.560992	13.68	22.53	25.92	30.71	6.41	-5.88	3.47
YCL029C	1323	50	0.514841	NA	NA	NA	NA	NA	NA	NA
YCL030C	2400	60	0.598796	NA	NA	NA	NA	NA	NA	NA
YCL031C	894	33	0.355638	19.58	15.77	12.7	21.73	15.5	4.98	-0.19
YCL032W	1041	77	0.30289	NA	NA	NA	NA	NA	NA	NA
YCL033C	507	NA	NA	-0.43	-1.79	-2.67	-1.79	0.47	7.67	4.85
YCL034W	1065	56	0.364709	1.22	1.22	-2.7	4.39	8.56	25.33	19.18
YCL035C	333	22	0.708066	21.95	21.08	18.86	30.32	37.2	25.8	-3.51
YCL036W	1701	NA	NA	NA	NA	NA	NA	NA	NA	NA
YCL037C	1305	67	0.644718	39.66	28.91	11.05	28.91	6.61	11.12	15.06
YCL038C	1587	56	0.36712	NA	NA	NA	NA	NA	NA	NA
YCL039W	2238	20	0.68771	NA	NA	NA	NA	NA	NA	NA
YCL040W	1503	NA	NA	37.53	35.43	36.01	36.37	22.5	1.98	13.24
YCL041C	495	488	0.354818	NA	NA	NA	NA	NA	NA	NA
YCL043C	1569	NA	NA	41.71	51.4	12.11	51.4	21.86	28.27	26.45
YCL044C	1254	77	0.820027	16.99	18.66	6.39	18.66	6.29	16.27	12.44
YCL045C	2283	40	0.408455	21.04	12.22	20.57	26.02	-8.63	-3.83	40.5
YCL047C	777	3	NA	1.07	8.94	NA	NA	12.85	7.67	2.38
YCL048W	1392	NA	NA	NA	NA	NA	NA	NA	NA	NA
YCL049C	939	55	0.455893	-2.83	0	-3.21	2.37	-4.59	1.95	10.26
YCL050C	966	62	0.72878	15.28	12.76	23.65	14.59	32.85	25.7	33.21
YCL051W	1752	280	0.428938	NA	NA	NA	NA	NA	NA	NA
YCL052C	1251	40	0.367627	4.4	5.33	9.15	10.23	3.72	1.79	5.9
YCL054W	2526	17	0.760988	NA	NA	NA	NA	NA	NA	NA
YCL055W	1008	36	0.601291	-1.62	0	-1.88	1.07	2.8	5.46	11.24
YCL056C	435	2	NA	NA	NA	NA	NA	NA	NA	NA
YCL057C-A	294	26	0.476935	-3.44	4.3	6.08	4.3	-19.23	-19.44	22.94
YCL057W	2139	8	0.293519	4.92	11.8	17.73	NA	11.61	5.2	6.7
YCL058W-A	342	22	0.592573	NA	NA	NA	NA	NA	NA	NA
YCL059C	951	25	0.450281	6.62	4.19	7.29	8.49	11.39	4.65	3.89
YCL061C	3291	66	0.47668	NA	NA	NA	NA	NA	NA	NA
YCL063W	1272	40	0.375738	NA	NA	NA	NA	NA	NA	NA
YCL064C	1083	19	0.406033	10.71	3.72	12.13	13.62	9.32	6.77	22.05
YCR002C	969	55	0.48169	8.27	12.18	-4.36	12.18	9.66	-3.14	4.26
YCR003W	552	22	0.482782	NA	NA	NA	NA	NA	NA	NA
YCR004C	744	182	0.505746	0.74	10.75	-11.34	14.37	20.25	23.82	19.2
YCR005C	1383	60	0.642434	5.8	5.71	0.74	5.71	-4.04	-2.09	-2.45
YCR007C	720	660	0.21141	NA	NA	NA	NA	NA	NA	NA
YCR008W	1812	482	0.489812	26.61	9.32	12.14	17.54	20.69	11.56	4.17
YCR009C	798	56	0.567891	-12.7	8.13	-19.88	8.84	1.21	28.27	18.22
YCR010C	852	NA	NA	NA	NA	NA	NA	NA	NA	NA
YCR011C	3150	132	0.339519	16.17	3.34	-2.2	12.55	6.88	14.94	24.2
YCR012W	1251	40	0.854404	14.8	17.05	14.53	18.75	46.35	50.57	32.24
YCR014C	1749	NA	NA	NA	NA	NA	NA	NA	NA	NA
YCR015C	954	20	0.27146	NA	NA	NA	NA	NA	NA	NA
YCR016W	873	26	0.454592	NA	NA	NA	NA	NA	NA	NA
YCR017C	2862	29	0.295379	24.24	24.07	29.13	30.46	13.16	5.85	7.76
YCR019W	1092	148	0.335808	NA	NA	NA	NA	NA	NA	NA
YCR020C	648	NA	NA	NA	NA	NA	NA	NA	NA	NA
YCR020C-A	267	8	0.299632	2.62	8.1	NA	NA	1.77	-2.56	0.61
YCR020W-B	237	32	0.251718	NA	NA	NA	NA	NA	NA	NA
YCR021C	999	100	0.329347	NA	NA	NA	NA	NA	NA	NA
YCR022C	345	264	0.345133	NA	NA	NA	NA	NA	NA	NA
YCR023C	1836	77	0.472695	44.49	16.68	-15.56	43.81	4.21	12.02	5.32
YCR024C	1479	19	0.310035	NA	NA	NA	NA	NA	NA	NA
YCR024C-A	123	149	0.619185	NA	NA	NA	NA	NA	NA	NA
YCR024C-B	267	11	0.488609	NA	NA	NA	NA	NA	NA	NA
YCR025C	411	NA	NA	NA	NA	NA	NA	NA	NA	NA
YCR026C	2229	74	0.377379	8.69	3.76	7.22	9.36	18.04	1.89	-16.3
YCR027C	630	175	0.500719	22.74	-16.97	-6.52	21.49	7.73	33.37	20.61
YCR028C	1539	118	0.331676	49.58	16.77	46.94	46.01	14.18	-6.93	-8.38
YCR028C-A	491	61	0.488747	-14.87	28.93	-3.6	28.93	44.38	48.3	21.95
YCR030C	2613	85	0.256438	-5.76	4.86	-12.43	7.82	-5.05	-5.1	8.59
YCR031C	721	21	0.501585	-7.98	-1.4	33.48	26.76	36.72	40.24	23.16
YCR032W	6504	NA	NA	NA	NA	NA	NA	NA	NA	NA
YCR033W	3681	NA	NA	NA	NA	NA	NA	NA	NA	NA
YCR034W	1044	26	0.418938	11.37	15.78	24.81	25.97	21.4	14.8	13.97
YCR035C	1185	18	0.546088	NA	NA	NA	NA	NA	NA	NA
YCR036W	1002	4	NA	6.55	5.89	6.35	12.24	8.12	-2.36	-1.8
YCR037C	2772	NA	NA	NA	NA	NA	NA	NA	NA	NA
YCR038C	1929	NA	NA	NA	NA	NA	NA	NA	NA	NA
YCR042C	4224	23	0.249182	NA	NA	NA	NA	NA	NA	NA
YCR043C	384	33	0.353206	10.16	-5.19	23.42	18.56	11.28	-12.42	-15.41
YCR044C	1074	7	0.378739	2.33	0.85	10.84	12.34	9.12	14.22	24.66
YCR045C	1476	162	0.216844	NA	NA	NA	NA	NA	NA	NA
YCR045W-A	351	617	0.407118	NA	NA	NA	NA	NA	NA	NA
YCR046C	510	6	0.374671	5.13	4.71	3.48	NA	-0.8	-5.96	-2.83
YCR047C	828	66	0.644068	0.18	-3.72	-7.17	11.53	-3.3	1.42	13.51
YCR048W	1833	54	0.464454	NA	NA	NA	NA	NA	NA	NA
YCR051W	669	24	0.515585	-5.42	10.86	NA	NA	35.31	27.76	-4.21
YCR052W	1452	33	0.571152	0.13	6.26	13.77	6.26	3	-1.66	12.56
YCR053W	1545	41	0.523389	NA	NA	NA	NA	NA	NA	NA
YCR054C	1692	55	0.76537	NA	NA	NA	NA	NA	NA	NA
YCR057C	2772	62	0.34041	31.87	-4.31	4.08	29.82	2.26	14.52	19.73
YCR059C	777	14	0.393743	-30.4	-1.8	-1.8	NA	-6.55	-14.3	32.59
YCR061W	1896	25	0.377714	1.35	0.14	7.11	6.18	4.42	10.49	18.44
YCR063W	474	22	0.409225	NA	NA	NA	NA	NA	NA	NA
YCR064C	411	NA	NA	NA	NA	NA	NA	NA	NA	NA
YCR065W	1695	183	0.297353	12.17	4.88	13.79	20.49	16.18	12.01	-2.73
YCR066W	1464	50	0.284096	NA	NA	NA	NA	NA	NA	NA
YCR067C	3198	119	0.622471	3.6	4.47	-0.13	15.05	12.27	8.02	-1.29
YCR068W	1563	154	0.259549	NA	NA	NA	NA	NA	NA	NA
YCR069W	957	147	0.464103	88.74	2.45	-0.19	47.34	-5.47	23.72	15.68
YCR071C	441	37	0.439794	NA	NA	NA	NA	NA	NA	NA
YCR072C	1548	26	0.447241	4.58	-4.62	6.03	10.41	1.74	-3.05	-5.32
YCR073C	3996	65	0.393159	NA	NA	NA	NA	NA	NA	NA
YCR073W-A	948	18	0.604212	11.47	11.52	11.52	NA	10.82	11.13	10.59
YCR075C	783	10	0.503578	NA	NA	NA	NA	NA	NA	NA
YCR075W-A	228	14	0.603155	-1.75	-6.48	-8.91	NA	-7.61	5.35	8.31
YCR076C	753	22	0.667121	1.07	1.07	-5.08	2.55	-4.33	8.27	6.96
YCR077C	2391	42	0.505811	6.84	13.14	5.22	15.13	9.02	3.64	0.08
YCR079W	1329	27	0.234726	NA	NA	NA	NA	NA	NA	NA
YCR081W	4284	14	0.429653	NA	NA	NA	NA	NA	NA	NA
YCR082W	387	30	0.314348	32.28	24.29	20.99	47.36	36.12	-0.24	-9.47
YCR083W	384	35	0.284642	-5.88	-2.54	10	4.61	26.47	3.43	-18.92
YCR084C	2142	225	0.673111	78.47	18.32	19	28.5	8	5.8	18.3
YCR085W	354	363	0.210046	NA	NA	NA	NA	NA	NA	NA
YCR086W	573	44	0.585083	NA	NA	NA	NA	NA	NA	NA
YCR087C-A	462	36	0.467665	NA	NA	NA	NA	NA	NA	NA
YCR088W	1779	46	0.787275	10.45	2.93	13.96	17.71	14.37	20.5	12.3
YCR089W	4830	NA	NA	NA	NA	NA	NA	NA	NA	NA
YCR090C	549	37	0.417733	-4.14	-2.33	6.69	5.87	-25.2	-35.23	13.79
YCR091W	2163	59	0.458913	NA	NA	NA	NA	NA	NA	NA
YCR092C	3057	36	0.650089	NA	NA	NA	NA	NA	NA	NA
YCR093W	6327	30	0.289066	NA	NA	NA	NA	NA	NA	NA
YCR094W	1176	63	0.324116	3.01	6.31	-0.51	6.31	6.22	3.94	1.65
YCR095C	1089	38	0.436091	NA	NA	NA	NA	NA	NA	NA
YCR095W-A	159	163	0.288425	NA	NA	NA	NA	NA	NA	NA
YCR097W	487	12	0.584821	NA	NA	NA	NA	NA	NA	NA
YCR098C	1557	NA	NA	NA	NA	NA	NA	NA	NA	NA
YCR102C	1107	70	0.395296	NA	NA	NA	NA	NA	NA	NA
YCR105W	1086	NA	NA	NA	NA	NA	NA	NA	NA	NA
YCR106W	2499	30	0.326537	NA	NA	NA	NA	NA	NA	NA
YCR107W	1092	NA	NA	NA	NA	NA	NA	NA	NA	NA
YDL001W	1293	78	0.399149	NA	NA	NA	NA	NA	NA	NA
YDL002C	612	85	0.637518	NA	NA	NA	NA	NA	NA	NA
YDL003W	1701	NA	NA	NA	NA	NA	NA	NA	NA	NA
YDL004W	483	43	0.435408	-9.73	-6.48	11.11	8.37	11.69	9.56	17.93
YDL005C	1296	24	0.487836	NA	NA	NA	NA	NA	NA	NA
YDL006W	846	321	0.527174	-14.96	-1.3	4.05	11.8	-0.11	0.68	6.98
YDL007W	1314	33	0.565332	-1.34	-4.08	15.07	16.14	18.35	-1.7	-17.84
YDL008W	498	30	0.50363	-1.79	-20.35	NA	NA	-14.99	3.18	9.13
YDL009C	324	569	0.292091	NA	NA	NA	NA	NA	NA	NA
YDL010W	696	33	0.365307	NA	NA	NA	NA	NA	NA	NA
YDL012C	410	17	0.297377	0.36	-3.56	NA	NA	-5.09	0.34	24.22
YDL013W	1860	135	0.440561	NA	NA	NA	NA	NA	NA	NA
YDL014W	984	143	0.578771	8.77	12.84	-5.25	17.92	13.19	17.12	2.15
YDL015C	933	72	0.604552	4.99	6.87	20.72	23.38	30.16	27.11	-3.81
YDL017W	1524	NA	NA	NA	NA	NA	NA	NA	NA	NA
YDL018C	678	60	0.415821	11.85	8.18	-3.21	19.13	3.91	4.18	6.05
YDL019C	3852	NA	NA	23.8	3.77	-2.42	11.65	-8.66	-3.77	-2.09
YDL020C	1596	231	0.666773	6.9	-1.05	3.64	11.61	0.56	-6.82	8.64
YDL021W	936	24	0.767468	NA	NA	NA	NA	NA	NA	NA
YDL022W	1176	65	0.839894	-25.51	-10.13	-14.5	8.01	-19.44	-35.37	3.45
YDL024C	1407	NA	NA	NA	NA	NA	NA	NA	NA	NA
YDL025C	1863	196	0.565117	NA	NA	NA	NA	NA	NA	NA
YDL025W-A	105	120	0.41051	NA	NA	NA	NA	NA	NA	NA
YDL027C	1263	46	0.626596	NA	NA	NA	NA	NA	NA	NA
YDL028C	2295	176	0.706193	NA	NA	NA	NA	NA	NA	NA
YDL029W	1299	20	0.561158	-19.1	9.12	NA	NA	44.7	24.8	8.96
YDL030W	1593	61	0.422573	NA	NA	NA	NA	NA	NA	NA
YDL031W	2988	52	0.454401	NA	NA	NA	NA	NA	NA	NA
YDL032W	312	112	0.383907	NA	NA	NA	NA	NA	NA	NA
YDL033C	1254	39	0.506368	NA	NA	NA	NA	NA	NA	NA
YDL035C	2886	NA	NA	NA	NA	NA	NA	NA	NA	NA
YDL036C	1389	NA	NA	NA	NA	NA	NA	NA	NA	NA
YDL039C	2097	NA	NA	NA	NA	NA	NA	NA	NA	NA
YDL040C	2565	27	0.428157	20.11	22.85	5.93	23.28	0.46	15.71	3.54
YDL041W	354	34	0.344776	NA	NA	NA	NA	NA	NA	NA
YDL042C	1689	68	0.242844	NA	NA	NA	NA	NA	NA	NA
YDL043C	801	38	0.540387	NA	NA	NA	NA	NA	NA	NA
YDL044C	1323	25	0.426032	NA	NA	NA	NA	NA	NA	NA
YDL045C	921	110	0.369489	24.5	2.28	1.33	16.4	2.23	-1.3	-3.65
YDL045W-A	288	24	0.432108	0.18	1.68	3.04	1.68	14.36	32.68	34.96
YDL046W	522	40	0.662586	34.05	28.38	14.39	28.38	7.49	13.68	36.37
YDL048C	1473	50	0.246579	NA	NA	NA	NA	NA	NA	NA
YDL049C	807	176	0.214769	NA	NA	NA	NA	NA	NA	NA
YDL051W	828	23	0.616515	1.71	1.71	12.25	12.11	7.49	-14.43	-33.99
YDL052C	912	52	0.622471	1.19	5.35	-5.45	5.35	6.74	14.67	10.77
YDL053C	558	198	0.540443	33.86	-1.72	19.22	21.87	24.76	26.85	18.83
YDL054C	1461	89	0.564675	7.38	1.63	6.21	8.03	4.29	-1.33	-6.37
YDL055C	1086	149	0.527559	165.44	20.99	-5.49	95.17	50.04	66.9	54.44
YDL056W	2502	NA	NA	NA	NA	NA	NA	NA	NA	NA
YDL057W	987	35	0.472879	NA	NA	NA	NA	NA	NA	NA
YDL058W	5373	55	0.4725	NA	NA	NA	NA	NA	NA	NA
YDL059C	717	81	0.578136	NA	NA	NA	NA	NA	NA	NA
YDL060W	2367	20	0.534432	14.06	5.78	17.1	17.7	12.95	0.55	-2.92
YDL061C	171	22	0.864195	79.35	2.29	3.34	19.12	-17.96	-29.57	-18.49
YDL063C	1863	87	0.455787	35.7	13.06	10.92	19.53	5.08	11.47	15.98
YDL064W	584	29	0.457082	8.08	9.1	6.08	10.17	12.4	9.52	-5.5
YDL065C	1029	19	0.480061	NA	NA	NA	NA	NA	NA	NA
YDL066W	1287	17	0.378843	-0.68	6.38	16.6	7.14	11.56	23.31	35.87
YDL067C	180	37	0.623863	22.27	-5.67	50.49	42.79	-10.6	-39.62	5.45
YDL068W	330	NA	NA	NA	NA	NA	NA	NA	NA	NA
YDL069C	690	133	0.36178	NA	NA	NA	NA	NA	NA	NA
YDL070W	1917	23	0.379474	NA	NA	NA	NA	NA	NA	NA
YDL072C	612	63	0.486472	37.45	34.82	-14.3	34.82	-0.91	18.65	2.47
YDL073W	2955	186	0.462937	NA	NA	NA	NA	NA	NA	NA
YDL074C	2103	72	0.43788	NA	NA	NA	NA	NA	NA	NA
YDL075W	763	31	0.61988	-18.54	-9.85	-7.95	-9.85	-15.94	6.71	6.19
YDL076C	885	147	0.733423	18.13	5.48	9.79	11.79	7.84	7.06	8.13
YDL077C	3150	NA	NA	NA	NA	NA	NA	NA	NA	NA
YDL078C	1032	72	0.569017	15.82	9.94	27.61	25.79	22.68	-1.48	12.77
YDL079C	1798	NA	NA	NA	NA	NA	NA	NA	NA	NA
YDL080C	1830	NA	NA	NA	NA	NA	NA	NA	NA	NA
YDL081C	321	66	0.721808	-29.77	0.29	-0.24	0.29	29.91	17.25	-4.85
YDL082W	965	29	0.627927	4.9	-0.07	14.36	16.32	12.04	-6.77	-6.49
YDL083C	864	18	0.771487	-21.57	-9.44	-13.82	-9.44	7.53	18.5	33.37
YDL084W	1341	168	0.602871	65.92	19.1	10.06	25.94	19.29	31.66	18.18
YDL085C-A	207	59	0.834193	-0.28	-2.21	-4.23	5.44	11.3	14.52	15.49
YDL085W	1638	294	0.319631	NA	NA	NA	NA	NA	NA	NA
YDL086C-A	435	129	0.250457	NA	NA	NA	NA	NA	NA	NA
YDL086W	822	5	NA	1.69	0.19	-8.1	4.19	-2.12	7.29	2.34
YDL087C	786	13	0.494735	NA	NA	NA	NA	NA	NA	NA
YDL088C	1587	128	0.709388	7.04	-0.65	12.1	14.37	10.76	8.59	19.77
YDL089W	1455	299	0.575098	NA	NA	NA	NA	NA	NA	NA
YDL090C	1296	8	0.161309	0.14	5.92	NA	NA	5.88	-6.58	-7.13
YDL091C	1368	88	0.667304	NA	NA	NA	NA	NA	NA	NA
YDL092W	441	23	0.722251	0.12	2.26	NA	NA	11.48	16.11	15.92
YDL093W	2232	48	0.636533	NA	NA	NA	NA	NA	NA	NA
YDL094C	510	297	0.485724	NA	NA	NA	NA	NA	NA	NA
YDL095W	2454	30	0.316217	63.08	18.72	20.13	57.92	-13.26	-5.22	4.84
YDL097C	1305	45	0.439471	-15.31	-13.12	-4.51	-4.37	11.68	12.11	8.66
YDL098C	585	10	0.297969	NA	NA	NA	NA	NA	NA	NA
YDL099W	1026	54	0.67195	NA	NA	NA	NA	NA	NA	NA
YDL100C	1065	36	0.515244	-3.39	-6.35	0.81	-5.67	-2.66	19.22	23.14
YDL101C	1542	13	0.424456	NA	NA	NA	NA	NA	NA	NA
YDL102W	3294	81	0.539224	NA	NA	NA	NA	NA	NA	NA
YDL103C	1434	73	0.603365	-20.7	-10.8	1.43	2.88	14.9	18.65	8.79
YDL104C	1224	19	0.396211	NA	NA	NA	NA	NA	NA	NA
YDL105W	1209	44	0.560149	NA	NA	NA	NA	NA	NA	NA
YDL106C	1680	52	0.299658	NA	NA	NA	NA	NA	NA	NA
YDL107W	1056	71	0.429729	NA	NA	NA	NA	NA	NA	NA
YDL108W	1002	32	0.309149	6.09	0	1.06	6.09	-2.02	4.08	2.74
YDL109C	1944	NA	NA	NA	NA	NA	NA	NA	NA	NA
YDL110C	453	57	0.499079	-2.69	-1.41	6.46	8.46	-0.57	-1.87	-1.3
YDL111C	798	69	0.456434	NA	NA	NA	NA	NA	NA	NA
YDL112W	4311	NA	NA	-0.93	-0.08	3.84	2.77	0.89	-1.72	4.39
YDL113C	1923	63	0.602531	NA	NA	NA	NA	NA	NA	NA
YDL114W	927	NA	NA	NA	NA	NA	NA	NA	NA	NA
YDL115C	1132	37	0.24507	NA	NA	NA	NA	NA	NA	NA
YDL116W	2181	41	0.374477	15.6	8.03	18.84	13.54	19.28	2.51	-13.71
YDL117W	2658	297	0.509728	NA	NA	NA	NA	NA	NA	NA
YDL119C	924	52	0.49663	NA	NA	NA	NA	NA	NA	NA
YDL120W	525	80	0.513426	5.53	18.07	-12.81	18.07	8.38	21.66	12.64
YDL121C	450	11	0.253198	-14.7	-19.79	-24.68	-16.34	-9.62	13.35	30.88
YDL122W	2430	212	0.264467	NA	NA	NA	NA	NA	NA	NA
YDL123W	423	30	0.406759	24.19	13.63	7.73	23.9	8.26	6.55	2.14
YDL124W	939	53	0.455356	-1.57	-11.31	13.18	13.37	12.33	-6.45	12.47
YDL125C	588	NA	NA	-13.53	-4.03	7.15	20.17	5.8	-3.47	14.04
YDL126C	2508	44	0.518189	10.65	17.11	7.14	18.91	5.46	23.96	15.23
YDL127W	927	64	0.644818	NA	NA	NA	NA	NA	NA	NA
YDL128W	1236	69	0.568716	31.29	-3.64	-0.12	43.23	-0.7	11.32	24.64
YDL129W	876	105	0.247662	NA	NA	NA	NA	NA	NA	NA
YDL130W	622	17	0.693396	-37.33	-32.24	-31.46	NA	15.97	25.08	34.14
YDL130W-A	261	19	0.516425	NA	NA	NA	NA	NA	NA	NA
YDL131W	1323	36	0.654375	-2.74	-3.45	0.41	9.08	-0.63	-5.64	-0.8
YDL132W	2448	300	0.527141	42.31	6.51	6.2	16.45	6.47	6.83	10.01
YDL133C-A	78	18	0.362934	39.12	24.53	11.7	24.61	-37.83	-36.65	-15.09
YDL133W	1314	135	0.301573	NA	NA	NA	NA	NA	NA	NA
YDL134C	1110	471	0.699145	59.29	2.22	-3.1	38.4	15.26	11.59	16.4
YDL135C	609	45	0.554926	-2.36	-0.93	-8.18	9.51	0.66	4.91	16.33
YDL136W	768	33	0.64509	-29.96	-30.89	-2.45	2.26	24.23	39.7	7.74
YDL137W	546	473	0.641153	-1.46	6.78	-19.22	12.86	6.22	7.92	29.57
YDL138W	2292	176	0.193463	NA	NA	NA	NA	NA	NA	NA
YDL139C	672	NA	NA	NA	NA	NA	NA	NA	NA	NA
YDL140C	5202	NA	NA	-9	-0.85	0.15	1.25	14.91	12.32	2.16
YDL141W	2073	239	0.523621	-6.53	0.14	-0.27	10.09	-1.29	11.81	5.46
YDL142C	852	63	0.331944	NA	NA	NA	NA	NA	NA	NA
YDL143W	1587	35	0.638392	1.66	6.83	-15.86	6.83	0.08	-11.25	2.97
YDL144C	1071	17	0.698171	-2.26	-3.09	-14.08	-2.02	4.91	14.45	16.17
YDL145C	3606	255	0.457227	55.55	27.01	3.27	27.95	6.74	8.95	6.2
YDL146W	1476	191	0.257972	NA	NA	NA	NA	NA	NA	NA
YDL147W	1338	31	0.606729	24.46	16.11	18.66	21.43	27.94	-11.67	-28.88
YDL148C	2433	30	0.452651	NA	NA	NA	NA	NA	NA	NA
YDL149W	2994	NA	NA	NA	NA	NA	NA	NA	NA	NA
YDL150W	1269	96	0.325079	NA	NA	NA	NA	NA	NA	NA
YDL153C	1833	26	0.477637	NA	NA	NA	NA	NA	NA	NA
YDL154W	2706	NA	NA	NA	NA	NA	NA	NA	NA	NA
YDL155W	1284	130	0.490161	3.61	5.91	9.38	7.5	19.55	1.92	-4.13
YDL156W	1569	143	0.4725	NA	NA	NA	NA	NA	NA	NA
YDL157C	357	28	0.646183	-9.18	-12.62	NA	NA	4.96	23.21	12.09
YDL159W	1548	46	0.339771	NA	NA	NA	NA	NA	NA	NA
YDL160C	1521	284	0.506806	111.31	-0.21	11.54	28.84	24.47	17.93	7.88
YDL160C-A	243	28	0.283238	4.22	6.36	NA	NA	2.38	8.04	18.61
YDL161W	1365	16	0.544791	NA	NA	NA	NA	NA	NA	NA
YDL164C	2268	51	0.280534	-15.87	-11.34	-2.02	-0.27	0.53	12.28	9.45
YDL165W	576	49	0.524806	13.7	6.3	2.24	19.64	-3.85	2.45	1.65
YDL166C	594	54	0.599031	-6.39	-3.08	2.54	2.54	5.92	16.21	13.82
YDL167C	2160	56	0.370648	13.2	8.89	13.9	12.26	6.09	19.72	38.02
YDL168W	1161	42	0.499692	-25.29	7.93	-8.94	7.93	15.86	33.84	31.62
YDL169C	672	NA	NA	NA	NA	NA	NA	NA	NA	NA
YDL170W	1587	NA	NA	NA	NA	NA	NA	NA	NA	NA
YDL171C	6438	285	0.405596	16.68	-1.5	11.7	13.65	-11.11	-23.18	-0.93
YDL173W	888	NA	NA	-9.42	-9.42	-0.61	-2.51	35.73	34.44	11.28
YDL174C	1764	33	0.484576	5.36	-4.12	18.69	10.73	20.66	2.81	-8.4
YDL175C	1035	27	0.382403	NA	NA	NA	NA	NA	NA	NA
YDL176W	2127	137	0.50277	NA	NA	NA	NA	NA	NA	NA
YDL177C	513	64	0.46797	NA	NA	NA	NA	NA	NA	NA
YDL178W	1593	25	0.506229	-5.84	1.86	NA	NA	7.57	8.81	13.05
YDL179W	915	95	0.543501	NA	NA	NA	NA	NA	NA	NA
YDL180W	1644	132	0.353444	3.97	-0.65	5.08	13.39	3.27	0.96	3.44
YDL181W	258	86	0.393753	13.02	8.65	15.59	19.11	1.2	-41.11	-24.48
YDL182W	1287	38	0.706195	9.51	19.12	19.61	21.25	23.84	0.95	-4.39
YDL183C	963	74	0.552627	NA	NA	NA	NA	NA	NA	NA
YDL184C	78	22	0.455035	9.43	-5.24	-5.4	6.35	-34.67	-36.65	-14.76
YDL185W	3216	98	0.795906	NA	NA	NA	NA	NA	NA	NA
YDL187C	330	627	0.322848	NA	NA	NA	NA	NA	NA	NA
YDL188C	1134	182	0.815573	24.43	16.11	6.47	17.19	-13.05	-11.49	5.74
YDL189W	1374	229	0.315185	NA	NA	NA	NA	NA	NA	NA
YDL190C	2886	193	0.360262	6.13	-23.97	7.34	15.5	-4.52	-0.33	8.16
YDL191W	854	22	0.510623	-18.26	-10.59	3.12	3.48	25.81	39.7	6.53
YDL192W	546	43	0.770986	18.6	23.45	-5	26.38	-1.51	31.87	35.43
YDL193W	1128	107	0.357381	-10.15	3.08	0.75	3.08	-0.77	-5.15	10.89
YDL194W	2655	NA	NA	NA	NA	NA	NA	NA	NA	NA
YDL195W	3822	119	0.589968	-2.61	7.63	-14.66	17.21	18.29	11.36	6.99
YDL197C	1578	14	0.218586	NA	NA	NA	NA	NA	NA	NA
YDL198C	903	28	0.547325	-14.21	1.35	-21.72	30.81	27.82	39.22	56.35
YDL199C	2064	50	0.454988	NA	NA	NA	NA	NA	NA	NA
YDL200C	567	4	NA	NA	NA	NA	NA	NA	NA	NA
YDL201W	861	17	0.433428	3.66	0.28	4.37	11.95	9.41	7.38	-4.69
YDL202W	750	53	0.529987	3.48	3.48	-2.62	3.48	4.15	12.78	8.55
YDL203C	1872	199	0.420887	-6.92	-2.65	-4.67	2.99	-7.93	-0.09	1.94
YDL204W	1182	498	0.579399	NA	NA	NA	NA	NA	NA	NA
YDL205C	984	184	0.298082	40.07	8.29	10.36	16.39	18.39	22.19	21.48
YDL206W	2289	149	0.301944	NA	NA	NA	NA	NA	NA	NA
YDL207W	1617	38	0.342588	NA	NA	NA	NA	NA	NA	NA
YDL208W	471	37	0.7356	6.81	12.09	22.21	17.41	36.05	22.91	3.51
YDL209C	1020	22	0.273225	NA	NA	NA	NA	NA	NA	NA
YDL210W	1716	NA	NA	NA	NA	NA	NA	NA	NA	NA
YDL211C	1119	69	0.339879	NA	NA	NA	NA	NA	NA	NA
YDL212W	633	22	0.475088	20.6	4.28	6.67	36.78	8.25	26.3	17.21
YDL213C	678	9	0.490527	0.13	2.27	3.34	NA	8.37	9.2	7.39
YDL214C	2100	167	0.350606	NA	NA	NA	NA	NA	NA	NA
YDL215C	3279	NA	NA	-0.36	0	2.88	5.02	4.09	-2.64	-0.54
YDL216C	1323	NA	NA	NA	NA	NA	NA	NA	NA	NA
YDL217C	624	160	0.414946	-9.23	5.53	0.17	15.09	12.84	-7.95	-21.43
YDL218W	954	345	0.318725	NA	NA	NA	NA	NA	NA	NA
YDL219W	524	26	0.417393	3.36	5.32	-0.68	5.32	-13.63	-3.63	4.69
YDL220C	2775	NA	NA	NA	NA	NA	NA	NA	NA	NA
YDL221W	552	NA	NA	NA	NA	NA	NA	NA	NA	NA
YDL222C	930	NA	NA	NA	NA	NA	NA	NA	NA	NA
YDL224C	1950	364	0.700766	38.55	-0.17	4.98	19.12	-1.89	1.41	1.85
YDL225W	1656	41	0.41028	NA	NA	NA	NA	NA	NA	NA
YDL226C	1059	23	0.341481	8.85	9.62	5.29	NA	-2.66	8.69	2.94
YDL227C	1761	NA	NA	NA	NA	NA	NA	NA	NA	NA
YDL229W	1842	30	0.887908	-13.64	-10.34	13.95	13.41	24.7	25.32	45.8
YDL230W	1008	26	0.382687	1.99	0.78	5.62	3.95	4.55	4.42	1.92
YDL231C	3378	NA	NA	NA	NA	NA	NA	NA	NA	NA
YDL232W	111	19	0.494503	-4.59	3.44	1.57	3.44	20.25	18.12	8.41
YDL233W	1377	22	0.399802	NA	NA	NA	NA	NA	NA	NA
YDL234C	2241	143	0.310486	NA	NA	NA	NA	NA	NA	NA
YDL235C	504	114	0.851457	23.56	2.74	33.7	26.18	47.37	26.54	-22.03
YDL236W	939	15	0.509423	10.61	5.58	15.43	12.94	9.36	-0.97	1.41
YDL237W	1173	23	0.428268	7.3	10.44	-2.64	NA	-11.34	-2.96	0.82
YDL238C	1470	28	0.321741	NA	NA	NA	NA	NA	NA	NA
YDL239C	2373	NA	NA	NA	NA	NA	NA	NA	NA	NA
YDL240W	3054	NA	NA	NA	NA	NA	NA	NA	NA	NA
YDL241W	372	78	0.604446	NA	NA	NA	NA	NA	NA	NA
YDL242W	354	NA	NA	NA	NA	NA	NA	NA	NA	NA
YDL243C	990	722	0.219505	NA	NA	NA	NA	NA	NA	NA
YDL244W	1023	NA	NA	NA	NA	NA	NA	NA	NA	NA
YDL248W	1152	7	0.428827	NA	NA	NA	NA	NA	NA	NA
YDR001C	2256	NA	NA	30.68	10.73	12.79	13.59	18.42	26.37	22.13
YDR002W	606	29	0.688277	-8.36	-8.51	7.58	19.82	-13.37	-47.09	-13.31
YDR003W-A	123	NA	NA	NA	NA	NA	NA	NA	NA	NA
YDR004W	1383	NA	NA	NA	NA	NA	NA	NA	NA	NA
YDR005C	1268	108	0.417345	NA	NA	NA	NA	NA	NA	NA
YDR006C	2706	151	0.461914	NA	NA	NA	NA	NA	NA	NA
YDR007W	675	10	0.329138	14.19	1.84	-4.37	21.99	7.61	14.78	2.47
YDR008C	351	NA	NA	NA	NA	NA	NA	NA	NA	NA
YDR009W	1563	71	0.329372	NA	NA	NA	NA	NA	NA	NA
YDR010C	333	355	0.243158	NA	NA	NA	NA	NA	NA	NA
YDR011W	4506	325	0.304841	72.84	5.08	-4.45	21.53	7.77	25.86	8.85
YDR012W	1089	32	0.66302	29.03	28.75	12.85	28.75	48.48	52.57	31.5
YDR013W	627	16	0.500434	2.38	1.07	0.09	3.17	-0.15	0.42	0.92
YDR014W	1944	51	0.570298	NA	NA	NA	NA	NA	NA	NA
YDR014W-A	489	NA	NA	NA	NA	NA	NA	NA	NA	NA
YDR016C	285	33	0.287672	-1.31	3.14	1.33	NA	3.38	2.48	8.99
YDR017C	3153	NA	NA	NA	NA	NA	NA	NA	NA	NA
YDR018C	1191	NA	NA	NA	NA	NA	NA	NA	NA	NA
YDR019C	1203	4	NA	5.8	3.66	10.17	12.31	-10.36	13.86	28.13
YDR020C	699	NA	NA	3.82	2.75	0.86	4.65	-3.38	2.42	5.18
YDR021W	1200	107	0.484054	NA	NA	NA	NA	NA	NA	NA
YDR022C	591	28	0.447229	NA	NA	NA	NA	NA	NA	NA
YDR023W	1389	22	0.620502	-7.82	10.75	22.79	19.87	47.17	40.44	27.17
YDR024W	486	NA	NA	NA	NA	NA	NA	NA	NA	NA
YDR025W	810	6	0.532762	-4.87	20.79	15.11	NA	38.45	45.19	37.19
YDR026C	1713	143	0.316374	NA	NA	NA	NA	NA	NA	NA
YDR027C	2670	123	0.28574	NA	NA	NA	NA	NA	NA	NA
YDR028C	3045	NA	NA	22.18	2.24	10.88	15.58	15.9	1.07	1.21
YDR030C	1521	8	0.308451	NA	NA	NA	NA	NA	NA	NA
YDR031W	366	30	0.604368	NA	NA	NA	NA	NA	NA	NA
YDR032C	597	69	0.531638	1.32	-1.18	-5.16	28.38	-6.19	-7.6	3.01
YDR033W	963	246	0.854404	121.47	45.6	14.17	50.39	-13.7	-7.43	27.29
YDR034C	2373	139	0.553664	NA	NA	NA	NA	NA	NA	NA
YDR034W-B	156	38	0.527093	NA	NA	NA	NA	NA	NA	NA
YDR035W	1113	29	0.361467	37.9	7.15	1.52	33.07	23.42	26.86	4.93
YDR036C	1503	10	0.470355	21.6	2.86	16.14	23.54	13.16	17.05	-1.64
YDR037W	1776	21	0.64809	4.81	-9.16	34.84	25.32	36.69	6.73	-12.07
YDR038C	3276	NA	NA	NA	NA	NA	NA	NA	NA	NA
YDR041W	612	8	0.264033	1.2	-1.35	NA	NA	2.32	17.89	18
YDR042C	603	NA	NA	NA	NA	NA	NA	NA	NA	NA
YDR044W	987	43	0.752372	5.68	-10.99	4.23	23.58	27.32	-9.62	-0.63
YDR045C	333	155	0.385048	16.78	2.13	-11.47	28.91	12.28	9.87	2.96
YDR046C	1815	90	0.402576	19.2	-3.76	-0.9	19.88	-5.17	2.74	-16.18
YDR047W	1089	124	0.414507	25.63	8.47	15.96	12.57	13.84	5.68	-16.51
YDR048C	315	2251	0.457636	NA	NA	NA	NA	NA	NA	NA
YDR049W	1899	37	0.381564	NA	NA	NA	NA	NA	NA	NA
YDR050C	747	30	0.880664	-30.48	-28.51	20.64	12.74	99.97	65.6	52.83
YDR051C	1005	46	0.636973	1.12	-0.98	-6.23	3.95	-8.13	6.68	13.33
YDR052C	2115	154	0.604624	NA	NA	NA	NA	NA	NA	NA
YDR054C	888	174	0.539044	19.47	-0.95	1.12	11.94	-3.26	3.59	8.06
YDR055W	1335	61	0.373209	10.03	-0.8	13.24	19.52	5.12	-3.51	0.72
YDR056C	618	58	0.52062	11.88	17.63	12.51	18.27	28.06	15.93	18.34
YDR057W	1629	25	0.295933	NA	NA	NA	NA	NA	NA	NA
YDR058C	981	33	0.6323	NA	NA	NA	NA	NA	NA	NA
YDR059C	537	46	0.877912	-45.19	-4.08	-29.58	-4.08	9.66	-3.72	18.43
YDR060W	3078	41	0.622471	-5.55	2.93	-4.7	5.95	4.73	11.71	15.34
YDR061W	1620	55	0.48256	-6.69	-9.57	4.42	6.09	-7.76	-6.23	6.55
YDR062W	1686	360	0.347239	47.16	32.37	20.23	48.26	34.98	34.35	46.35
YDR063W	450	68	0.544791	17.83	1.18	21.4	23.07	24.35	0.82	-3.89
YDR064W	995	21	0.675687	-7.67	8.18	21.22	12.75	31.59	19.82	31.92
YDR065W	1098	37	0.714976	NA	NA	NA	NA	NA	NA	NA
YDR066C	591	89	0.417795	NA	NA	NA	NA	NA	NA	NA
YDR067C	675	54	0.688379	NA	NA	NA	NA	NA	NA	NA
YDR068W	933	53	0.540509	NA	NA	NA	NA	NA	NA	NA
YDR069C	2781	NA	NA	NA	NA	NA	NA	NA	NA	NA
YDR070C	282	60	0.381366	NA	NA	NA	NA	NA	NA	NA
YDR071C	576	63	0.612404	16.48	12.8	15.36	22.14	40.1	-2.81	-12.37
YDR072C	1584	133	0.418381	28.53	0	0.49	18.4	6.42	33.57	38.73
YDR073W	510	282	0.50327	-9.65	-9.03	16.16	26.69	25	-9.99	-20.28
YDR074W	2691	221	0.509936	12.63	14.35	17.15	17.09	1.98	-20.27	-5.47
YDR075W	927	174	0.300928	NA	NA	NA	NA	NA	NA	NA
YDR076W	1221	55	0.542479	NA	NA	NA	NA	NA	NA	NA
YDR077W	1017	31	0.466743	38.02	8.39	48.01	42	48.63	70.36	65.87
YDR078C	672	17	0.278816	NA	NA	NA	NA	NA	NA	NA
YDR079C-A	219	33	0.897642	-3.67	-0.24	-2.13	6.91	23.74	19.65	2.7
YDR079W	336	31	0.708191	NA	NA	NA	NA	NA	NA	NA
YDR080W	2979	32	0.543374	NA	NA	NA	NA	NA	NA	NA
YDR081C	2778	87	0.428127	NA	NA	NA	NA	NA	NA	NA
YDR082W	1485	92	0.390355	NA	NA	NA	NA	NA	NA	NA
YDR083W	1179	22	0.35352	NA	NA	NA	NA	NA	NA	NA
YDR084C	600	23	0.460817	11.81	2.99	2.77	15.37	15.09	7.04	11.89
YDR085C	1863	NA	NA	NA	NA	NA	NA	NA	NA	NA
YDR086C	243	93	0.818651	27.39	-26.6	23.23	56.9	41.55	14.3	-26.73
YDR087C	837	37	0.492062	NA	NA	NA	NA	NA	NA	NA
YDR088C	1149	184	0.572964	NA	NA	NA	NA	NA	NA	NA
YDR089W	2610	43	0.469676	NA	NA	NA	NA	NA	NA	NA
YDR090C	933	114	0.28712	-16.41	-0.01	-26.4	11.57	-8.64	0.37	-0.09
YDR091C	1827	72	0.591506	44.81	9.84	29.34	34.32	1.51	28.13	16.35
YDR092W	730	24	0.639517	10.46	0.23	51.43	49.45	12.52	-21.21	-10.1
YDR093W	4839	262	0.462677	NA	NA	NA	NA	NA	NA	NA
YDR096W	2685	NA	NA	NA	NA	NA	NA	NA	NA	NA
YDR097C	3729	93	0.720192	NA	NA	NA	NA	NA	NA	NA
YDR098C	858	NA	NA	NA	NA	NA	NA	NA	NA	NA
YDR099W	822	892	0.776255	15.79	0	-20.99	27.36	15.59	15.23	17.88
YDR100W	432	40	0.469449	-12.26	-14.16	-10.08	-4.17	1.59	3.18	-0.85
YDR101C	1782	22	0.608099	5.98	4.16	12.55	8.94	28.18	18.22	16.32
YDR103W	2754	NA	NA	NA	NA	NA	NA	NA	NA	NA
YDR104C	3738	NA	NA	NA	NA	NA	NA	NA	NA	NA
YDR105C	1422	51	0.503493	16.83	0	18.66	35.76	-3.82	-10.62	3.44
YDR106W	855	NA	NA	NA	NA	NA	NA	NA	NA	NA
YDR107C	2019	15	0.315632	NA	NA	NA	NA	NA	NA	NA
YDR108W	2097	64	0.553747	NA	NA	NA	NA	NA	NA	NA
YDR109C	2148	NA	NA	NA	NA	NA	NA	NA	NA	NA
YDR110W	1701	38	0.60016	NA	NA	NA	NA	NA	NA	NA
YDR111C	1524	221	0.38672	NA	NA	NA	NA	NA	NA	NA
YDR113C	1122	85	0.263018	NA	NA	NA	NA	NA	NA	NA
YDR115W	318	40	0.357486	NA	NA	NA	NA	NA	NA	NA
YDR116C	858	25	0.39657	-8.29	-5.63	-7.21	-2.26	17.4	28.38	22.18
YDR117C	1698	38	0.49364	NA	NA	NA	NA	NA	NA	NA
YDR118W	1959	17	0.504633	NA	NA	NA	NA	NA	NA	NA
YDR119W	2307	95	0.393632	-2.76	6.59	15.03	8.66	21.39	17.24	-9.59
YDR119W-A	201	44	0.454912	NA	NA	NA	NA	NA	NA	NA
YDR120C	1713	NA	NA	0	0.28	NA	NA	1.41	21.14	9.19
YDR121W	591	133	0.470444	6.65	2.88	13.98	15.8	9	0.12	-0.63
YDR122W	3195	NA	NA	NA	NA	NA	NA	NA	NA	NA
YDR123C	915	76	0.410104	NA	NA	NA	NA	NA	NA	NA
YDR124W	975	548	0.295888	NA	NA	NA	NA	NA	NA	NA
YDR125C	1362	NA	NA	NA	NA	NA	NA	NA	NA	NA
YDR126W	1011	140	0.655957	NA	NA	NA	NA	NA	NA	NA
YDR127W	4767	23	0.418574	-10.71	-6.04	-4.37	12.55	16.37	16.44	3.57
YDR128W	3447	NA	NA	NA	NA	NA	NA	NA	NA	NA
YDR129C	2040	49	0.61111	20.47	-9.78	30.4	33.99	8.72	-21.5	-13.78
YDR130C	876	28	0.363877	NA	NA	NA	NA	NA	NA	NA
YDR131C	1671	80	0.654183	NA	NA	NA	NA	NA	NA	NA
YDR132C	1488	119	0.568711	NA	NA	NA	NA	NA	NA	NA
YDR133C	336	236	0.317432	NA	NA	NA	NA	NA	NA	NA
YDR135C	4548	NA	NA	15.73	11.32	-1	15.42	4.86	9.15	-1.13
YDR137W	1992	100	0.422044	NA	NA	NA	NA	NA	NA	NA
YDR138W	2259	12	0.764303	NA	NA	NA	NA	NA	NA	NA
YDR139C	307	51	0.384363	22.62	25.46	24.45	33.4	1.63	5.18	9.82
YDR140W	666	14	0.300137	-0.99	0	4.77	2.37	7.63	1.43	6.07
YDR141C	5097	NA	NA	NA	NA	NA	NA	NA	NA	NA
YDR142C	1128	169	0.454278	NA	NA	NA	NA	NA	NA	NA
YDR143C	1833	146	0.443257	7.14	8.05	-4.06	9.12	5.58	9.98	7.09
YDR144C	1791	140	0.243143	-16.57	14.71	-8.47	19.67	17.05	16.67	19.05
YDR145W	1620	87	0.636028	NA	NA	NA	NA	NA	NA	NA
YDR146C	2130	NA	NA	NA	NA	NA	NA	NA	NA	NA
YDR147W	1605	62	0.409047	NA	NA	NA	NA	NA	NA	NA
YDR148C	1392	23	0.64753	40.25	1.02	8.16	26.95	24.96	13.73	1.4
YDR150W	8247	62	0.447972	NA	NA	NA	NA	NA	NA	NA
YDR151C	978	116	0.322294	33.25	5.42	16.51	19.14	7.63	6.73	13.4
YDR152W	798	24	0.487804	8.87	9.8	5.51	9.8	21.5	8.15	5.29
YDR153C	1236	133	0.587369	NA	NA	NA	NA	NA	NA	NA
YDR158W	1098	8	0.824288	-12.53	-13.06	-24.78	-13.06	-7.34	32.63	48.31
YDR159W	3906	91	0.333624	NA	NA	NA	NA	NA	NA	NA
YDR160W	2559	178	0.358069	NA	NA	NA	NA	NA	NA	NA
YDR161W	1164	23	0.358069	9.98	5.6	18.23	19.67	22.39	5.8	-2.13
YDR162C	711	119	0.536814	NA	NA	NA	NA	NA	NA	NA
YDR163W	528	NA	NA	NA	NA	NA	NA	NA	NA	NA
YDR164C	2175	42	0.592825	NA	NA	NA	NA	NA	NA	NA
YDR165W	1335	42	0.429076	0.14	-0.93	1.69	15.07	11.94	12.77	-0.48
YDR166C	2916	NA	NA	NA	NA	NA	NA	NA	NA	NA
YDR167W	621	32	0.534871	6.26	10.54	5.47	10.54	3.13	3.54	-5.55
YDR168W	1521	40	0.784051	3.36	0.19	-11.7	1.68	-16.36	-0.72	9.51
YDR169C	1542	366	0.631886	NA	NA	NA	NA	NA	NA	NA
YDR170C	6030	NA	NA	3.59	2.28	13.78	14.94	-1.65	1.12	9.86
YDR171W	1128	86	0.48403	NA	NA	NA	NA	NA	NA	NA
YDR172W	2058	44	0.624725	23.94	21.78	31.17	32.38	26.58	23.24	23.28
YDR173C	1068	63	0.373573	NA	NA	NA	NA	NA	NA	NA
YDR174W	741	23	0.554733	12.44	18.6	23.42	18.6	17.16	13.49	17.62
YDR175C	960	47	0.339957	NA	NA	NA	NA	NA	NA	NA
YDR176W	2109	35	0.361794	NA	NA	NA	NA	NA	NA	NA
YDR177W	648	98	0.584663	4.9	5.45	10.88	11.31	-8.91	-17.87	3.38
YDR178W	546	102	0.33518	6.59	-0.93	-22.04	21.19	-4.13	-0.74	-5.59
YDR179C	489	8	0.337947	NA	NA	NA	NA	NA	NA	NA
YDR179W-A	1392	93	0.347641	NA	NA	NA	NA	NA	NA	NA
YDR180W	4482	143	0.477901	NA	NA	NA	NA	NA	NA	NA
YDR181C	1446	14	0.489017	NA	NA	NA	NA	NA	NA	NA
YDR182W	1476	53	0.320675	-7.88	-9.54	-9.1	-4.8	2.16	-2	2.14
YDR183W	693	41	0.46361	NA	NA	NA	NA	NA	NA	NA
YDR185C	540	103	0.525641	NA	NA	NA	NA	NA	NA	NA
YDR186C	2634	84	0.444849	19.83	-0.76	26.24	27.81	12.07	0.4	5.41
YDR188W	1641	37	0.417975	12.65	7.39	45.3	35.29	46.2	-21.9	-32.51
YDR189W	2001	42	0.637539	9.44	8.3	6.77	9.36	9.79	8.01	8.89
YDR190C	1392	46	0.500652	8.66	7.94	13.77	10.84	17.23	9.16	15.07
YDR191W	1113	44	0.477923	NA	NA	NA	NA	NA	NA	NA
YDR192C	1293	58	0.490165	NA	NA	NA	NA	NA	NA	NA
YDR194C	1995	23	0.367816	10.54	10.54	3.24	10.54	-3.28	-3.98	1.91
YDR195W	1602	239	0.600727	NA	NA	NA	NA	NA	NA	NA
YDR196C	726	NA	NA	-7.78	-7.78	0.67	-0.4	18.56	9.38	2.05
YDR197W	1170	33	0.516304	NA	NA	NA	NA	NA	NA	NA
YDR198C	1440	27	0.227261	NA	NA	NA	NA	NA	NA	NA
YDR200C	1815	65	0.264612	NA	NA	NA	NA	NA	NA	NA
YDR201W	498	NA	NA	NA	NA	NA	NA	NA	NA	NA
YDR202C	1056	31	0.457082	NA	NA	NA	NA	NA	NA	NA
YDR204W	1008	12	0.26099	-20.68	0	-5.88	1.34	-5.27	6.83	18.32
YDR205W	2175	13	0.549394	-3	2.58	NA	NA	4.75	4.28	0.91
YDR206W	2655	338	0.402482	1.46	0.27	2.28	17.8	0	5.48	-4.46
YDR207C	2511	86	0.408933	NA	NA	NA	NA	NA	NA	NA
YDR208W	2340	124	0.37512	16.38	16.24	12.31	17.94	6.4	12.68	28.62
YDR210W	228	8	0.331464	-37.31	-37.44	-9.51	-15.91	28.39	17.25	-20.97
YDR211W	2139	51	0.767592	5.94	1.34	6.68	6.68	4.6	16.18	11.5
YDR212W	1680	65	0.470983	6.84	17.36	-6.75	17.36	4.95	3.89	-1.78
YDR213W	2742	214	0.262998	NA	NA	NA	NA	NA	NA	NA
YDR214W	1053	116	0.495223	15.24	1.86	3.34	23.72	-2.95	-0.24	23.92
YDR215C	414	121	0.417965	NA	NA	NA	NA	NA	NA	NA
YDR216W	3972	NA	NA	NA	NA	NA	NA	NA	NA	NA
YDR217C	3930	34	0.28535	NA	NA	NA	NA	NA	NA	NA
YDR218C	1272	NA	NA	NA	NA	NA	NA	NA	NA	NA
YDR219C	1398	NA	NA	NA	NA	NA	NA	NA	NA	NA
YDR221W	2109	13	0.325711	-6.99	-7.62	-6.27	-5.34	7.6	7.9	4.02
YDR222W	1248	36	0.438552	-10.24	-1.49	7.53	8.63	5.02	-0.79	6.97
YDR223W	1404	415	0.525506	NA	NA	NA	NA	NA	NA	NA
YDR224C	396	34	0.659242	10	14.9	29.12	19.69	38.53	46.04	29.57
YDR225W	399	75	0.639858	10.27	27.73	-10.08	27.73	20.52	32.46	21.25
YDR226W	669	23	0.686817	-7.79	25.16	-23.27	27.16	6.27	-6.93	-4.92
YDR227W	4077	125	0.279497	NA	NA	NA	NA	NA	NA	NA
YDR228C	1881	90	0.496046	NA	NA	NA	NA	NA	NA	NA
YDR229W	1362	101	0.401825	NA	NA	NA	NA	NA	NA	NA
YDR231C	618	25	0.616555	-11.44	-13.24	-5.87	-9.97	9.58	-5.26	-5.48
YDR232W	1647	251	0.312157	39.22	15.49	22.53	27	13.88	10.66	24.75
YDR233C	888	59	0.593976	16.44	22.79	74.3	64.86	73.34	17.63	-24.04
YDR234W	2082	27	0.49271	4.1	0.14	15.9	14.73	19.54	14.72	1.79
YDR235W	1635	NA	NA	NA	NA	NA	NA	NA	NA	NA
YDR236C	657	25	0.288131	-0.85	0.75	1.68	0.75	5.31	7.23	0.28
YDR237W	879	142	0.563744	-10.82	-19.34	20.28	18.89	19.31	15.87	16.97
YDR238C	2922	29	0.398839	-8.84	0	-2.42	7.12	18.9	21.03	-5.25
YDR239C	2364	9	0.520362	NA	NA	NA	NA	NA	NA	NA
YDR240C	1479	20	0.29705	NA	NA	NA	NA	NA	NA	NA
YDR241W	288	NA	NA	NA	NA	NA	NA	NA	NA	NA
YDR242W	1650	96	0.649973	NA	NA	NA	NA	NA	NA	NA
YDR243C	1767	29	0.266851	NA	NA	NA	NA	NA	NA	NA
YDR244W	1839	25	0.355337	NA	NA	NA	NA	NA	NA	NA
YDR245W	1182	84	0.686185	-6.68	-9.47	5.23	16.7	26.74	28.17	11.04
YDR246W	660	35	0.531958	NA	NA	NA	NA	NA	NA	NA
YDR247W	1386	369	0.405371	NA	NA	NA	NA	NA	NA	NA
YDR248C	582	66	0.252914	25.51	14.79	20.12	21.34	17.78	12.95	11.2
YDR249C	1122	58	0.318253	3.77	4.84	4.1	4.84	1.35	-0.02	7.75
YDR251W	2493	306	0.534065	54.35	2.47	15.15	26.02	11.67	5.66	8.72
YDR252W	450	8	0.440262	NA	NA	NA	NA	NA	NA	NA
YDR253C	576	203	0.366841	NA	NA	NA	NA	NA	NA	NA
YDR254W	1377	79	0.518508	NA	NA	NA	NA	NA	NA	NA
YDR255C	1266	45	0.691548	NA	NA	NA	NA	NA	NA	NA
YDR256C	1548	NA	NA	NA	NA	NA	NA	NA	NA	NA
YDR257C	1485	13	0.563787	1.34	-9.54	NA	NA	-13.98	-8.03	-7.01
YDR258C	2436	29	0.547201	NA	NA	NA	NA	NA	NA	NA
YDR259C	1152	455	0.322952	NA	NA	NA	NA	NA	NA	NA
YDR260C	513	40	0.36908	16.39	15.2	2.2	15.33	-7.49	9.85	24.15
YDR261C	1689	35	0.548806	-7.45	2.42	1.89	3.1	5.95	0.92	1.05
YDR262W	819	11	0.361457	-5.58	-3.36	-6.83	-1.81	0.72	0.91	-6.78
YDR263C	1293	99	0.384597	NA	NA	NA	NA	NA	NA	NA
YDR264C	2295	68	0.320426	34.59	30.85	-31.02	36.04	-14	11.66	-39.82
YDR265W	1014	230	0.542685	-23.41	-2.34	-18.53	2.78	-9.85	-12.73	0.37
YDR266C	1920	216	0.309536	29.21	8.07	0.07	23.12	8.05	11.66	15.18
YDR267C	993	60	0.355006	12.4	13.28	-3.41	13.28	-2.85	1.62	0.87
YDR268W	1140	51	0.394327	-4.77	-0.29	-8.12	2.58	-4.32	0.95	-0.7
YDR270W	3015	NA	NA	NA	NA	NA	NA	NA	NA	NA
YDR271C	372	NA	NA	NA	NA	NA	NA	NA	NA	NA
YDR272W	825	57	0.50502	8.59	8.45	4.77	8.45	-2.94	-11.06	8.79
YDR273W	1098	43	0.565022	NA	NA	NA	NA	NA	NA	NA
YDR274C	372	NA	NA	NA	NA	NA	NA	NA	NA	NA
YDR275W	708	673	0.584092	NA	NA	NA	NA	NA	NA	NA
YDR276C	168	41	0.748097	-20.61	5.54	-8.19	5.54	27.92	24.95	47.68
YDR277C	1302	158	0.482598	NA	NA	NA	NA	NA	NA	NA
YDR279W	1053	78	0.430164	NA	NA	NA	NA	NA	NA	NA
YDR280W	918	108	0.441251	0.83	-3.76	1.71	12.25	29.33	20.6	-7.05
YDR281C	315	31	0.569232	23.25	21.19	-0.94	24.44	-1.6	5.24	3.69
YDR282C	1245	7	0.447161	NA	NA	NA	NA	NA	NA	NA
YDR283C	4980	NA	NA	NA	NA	NA	NA	NA	NA	NA
YDR284C	870	281	0.574377	37.34	-14.87	13.09	25.73	8.73	19.58	4.2
YDR285W	2628	NA	NA	NA	NA	NA	NA	NA	NA	NA
YDR286C	345	6	0.436494	-0.09	-1.76	1.19	3.48	0.59	-5.35	-2.87
YDR287W	879	32	0.409892	NA	NA	NA	NA	NA	NA	NA
YDR288W	912	6	0.370602	-2.3	-1.51	-6.37	0.92	-18.09	-8.15	-8.83
YDR289C	1230	71	0.337895	NA	NA	NA	NA	NA	NA	NA
YDR291W	3234	NA	NA	NA	NA	NA	NA	NA	NA	NA
YDR292C	1866	132	0.3215	-2.56	-21.35	5.98	16.01	21.86	38.42	35.07
YDR293C	3753	850	0.608415	14.58	4.17	2.4	15.21	8.05	21.63	21.64
YDR294C	1770	38	0.547256	1.81	6.45	10.31	13.24	-1.02	-5.78	7.11
YDR295C	2025	263	0.453937	NA	NA	NA	NA	NA	NA	NA
YDR296W	681	53	0.342912	7.48	9.2	-5.3	15.23	3.32	6.94	9.55
YDR297W	1050	31	0.385048	-12.72	-5.01	-17.47	-2.66	21.59	57.48	32.68
YDR298C	639	146	0.622191	7.59	-11.18	-0.84	21.81	-16.3	-5.08	42.2
YDR299W	1605	52	0.599031	NA	NA	NA	NA	NA	NA	NA
YDR300C	1287	52	0.394784	-19.42	0	-31.8	11.32	-1.75	-0.28	6.53
YDR301W	4074	59	0.256135	NA	NA	NA	NA	NA	NA	NA
YDR302W	660	43	0.563912	6.55	0	1.35	17.23	15.73	17.25	21.96
YDR303C	2658	292	0.652045	NA	NA	NA	NA	NA	NA	NA
YDR304C	678	30	0.373245	-18.04	-9.62	-10.06	-7.5	3.57	11.52	7.88
YDR305C	743	NA	NA	NA	NA	NA	NA	NA	NA	NA
YDR306C	1437	52	0.56508	NA	NA	NA	NA	NA	NA	NA
YDR307W	1989	59	0.437392	-4.32	-11.53	3.62	8.14	12.17	-0.89	-9.46
YDR308C	423	41	0.646735	NA	NA	NA	NA	NA	NA	NA
YDR309C	1152	50	0.527302	4.06	3.99	-5.14	5.53	-0.1	-4.26	18.43
YDR310C	3189	278	0.334514	NA	NA	NA	NA	NA	NA	NA
YDR311W	1929	25	0.659072	NA	NA	NA	NA	NA	NA	NA
YDR312W	1362	32	0.506806	NA	NA	NA	NA	NA	NA	NA
YDR313C	861	19	0.239981	NA	NA	NA	NA	NA	NA	NA
YDR314C	2079	94	0.536493	NA	NA	NA	NA	NA	NA	NA
YDR315C	846	47	0.281154	NA	NA	NA	NA	NA	NA	NA
YDR316W	1416	23	0.259058	NA	NA	NA	NA	NA	NA	NA
YDR317W	1245	51	0.591909	NA	NA	NA	NA	NA	NA	NA
YDR318W	1190	16	0.341709	NA	NA	NA	NA	NA	NA	NA
YDR319C	825	79	0.318901	16.45	0	4.64	16.8	4.38	5.51	9.68
YDR320C	2007	25	0.515048	NA	NA	NA	NA	NA	NA	NA
YDR320C-A	219	NA	NA	NA	NA	NA	NA	NA	NA	NA
YDR320W-B	138	242	0.192881	NA	NA	NA	NA	NA	NA	NA
YDR321W	1146	31	0.300295	25.24	25.29	6.62	25.29	-10.71	-13.94	-20.99
YDR322C-A	291	18	0.444404	-2.25	-0.39	-1.03	3.85	6.99	9.09	5.91
YDR322W	1104	26	0.389325	NA	NA	NA	NA	NA	NA	NA
YDR323C	1548	30	0.473139	NA	NA	NA	NA	NA	NA	NA
YDR324C	2331	NA	NA	NA	NA	NA	NA	NA	NA	NA
YDR325W	3108	NA	NA	NA	NA	NA	NA	NA	NA	NA
YDR326C	4317	NA	NA	26.29	-0.74	9.82	20.41	0.24	-8.11	-11.45
YDR328C	585	67	0.39473	-28.3	-19.71	25.49	23.31	36.66	12.18	5.15
YDR329C	1326	29	0.484778	8.45	10.26	9.53	13.47	6.73	3.26	1.26
YDR330W	1503	59	0.368655	NA	NA	NA	NA	NA	NA	NA
YDR331W	1236	21	0.649764	NA	NA	NA	NA	NA	NA	NA
YDR332W	2070	25	0.555381	NA	NA	NA	NA	NA	NA	NA
YDR333C	2172	37	0.357578	12.02	12.64	7.62	13.24	-10.74	-23.81	-3.61
YDR334W	4545	164	0.366411	NA	NA	NA	NA	NA	NA	NA
YDR335W	3675	NA	NA	24.3	6.54	10.7	11.45	9.09	4.44	15.29
YDR336W	945	NA	NA	NA	NA	NA	NA	NA	NA	NA
YDR337W	861	49	0.560048	-29.81	7.28	-41.69	7.34	-1.62	6.52	4.14
YDR338C	2088	45	0.897642	NA	NA	NA	NA	NA	NA	NA
YDR339C	570	18	0.524514	4.96	6.63	6.69	9.7	8.21	-2.3	7.2
YDR341C	1824	21	0.617264	-47.7	3.32	-1.03	3.32	24.94	23.19	23.72
YDR342C	1713	91	0.739804	NA	NA	NA	NA	NA	NA	NA
YDR343C	1713	86	0.739804	NA	NA	NA	NA	NA	NA	NA
YDR345C	1704	32	0.557355	-33.06	2.14	-1.96	2.14	25.51	28.84	40.92
YDR346C	1446	120	0.461165	1.08	3.64	-13.85	12.03	-16.2	-5.19	5.87
YDR347W	966	64	0.440393	-4.18	2.61	0.89	9.85	2	12.26	9.98
YDR348C	1500	199	0.307233	12.3	-4.09	-19.26	17.45	3.15	-0.84	-13.76
YDR349C	1791	105	0.351907	-2.3	-6.17	19.62	31.67	7.32	11.09	1.76
YDR350C	2055	28	0.289537	NA	NA	NA	NA	NA	NA	NA
YDR351W	2595	NA	NA	NA	NA	NA	NA	NA	NA	NA
YDR352W	954	188	0.280969	21.84	18.72	5.92	18.91	13.34	14.68	10.46
YDR353W	960	48	0.722621	44.31	52.48	-9.52	54.43	-37.76	6.08	47.43
YDR354W	1143	76	0.430056	-3.26	13.8	1.59	38.38	3.54	0.85	2.02
YDR356W	2835	27	0.322593	NA	NA	NA	NA	NA	NA	NA
YDR357C	369	79	0.36134	26.83	7.38	25.85	21.86	16.77	-12.1	-14.21
YDR358W	1674	52	0.599595	NA	NA	NA	NA	NA	NA	NA
YDR359C	2949	315	0.681248	NA	NA	NA	NA	NA	NA	NA
YDR361C	852	34	0.692361	15.72	14.65	10.72	15.72	2.74	2.14	6.95
YDR362C	2019	110	0.339315	NA	NA	NA	NA	NA	NA	NA
YDR363W	1371	176	0.401734	NA	NA	NA	NA	NA	NA	NA
YDR363W-A	270	22	0.580477	-0.95	1.6	11.57	4.17	33.66	21.76	0.14
YDR364C	1368	23	0.502522	NA	NA	NA	NA	NA	NA	NA
YDR365C	1887	64	0.590072	NA	NA	NA	NA	NA	NA	NA
YDR366C	399	63	0.306122	NA	NA	NA	NA	NA	NA	NA
YDR367W	767	43	0.328016	-27.01	0.28	-17.14	7.31	-0.14	9.1	16.48
YDR368W	939	51	0.54866	-16.1	-3.35	14.17	34.59	20.63	10.16	-2.97
YDR369C	2565	NA	NA	NA	NA	NA	NA	NA	NA	NA
YDR370C	1329	10	0.448683	NA	NA	NA	NA	NA	NA	NA
YDR371W	1536	60	0.293193	NA	NA	NA	NA	NA	NA	NA
YDR372C	1038	271	0.6919	2.19	1.89	2.98	14.89	-0.48	10.02	12.85
YDR374W-A	270	21	0.358456	-6.92	-4.2	-19.95	-4.2	-9.45	12.6	14.66
YDR375C	1371	21	0.466171	9.43	14.12	NA	NA	13.69	17.86	6.4
YDR376W	1482	63	0.392295	0.14	1.07	-9.12	2.28	-3.15	20.1	11.82
YDR377W	306	67	0.613145	-24.31	-15	-8.04	9.59	11.5	27.87	12.15
YDR378C	261	18	0.4537	4.27	18.54	NA	NA	-2.27	-30.06	7.26
YDR379C-A	240	22	0.372963	NA	NA	NA	NA	NA	NA	NA
YDR379W	3030	76	0.646784	NA	NA	NA	NA	NA	NA	NA
YDR380W	1908	105	0.476047	-13.21	1.07	14.22	10.17	11.19	-10.29	-5.6
YDR381C-A	539	1	NA	NA	NA	NA	NA	NA	NA	NA
YDR381W	1447	7	0.510669	-15.71	-10.46	25.67	10.45	20.5	18	-8.49
YDR382W	333	81	0.527639	-28.34	-18.38	-12.82	10.36	-24.79	23.87	79.32
YDR383C	717	19	0.553196	NA	NA	NA	NA	NA	NA	NA
YDR384C	828	54	0.589383	18.33	16.28	-9.32	30	-8.12	4.52	10.14
YDR385W	2529	27	0.561281	-16.16	-19.78	21.85	12.74	72.67	73.72	32.76
YDR386W	1899	21	0.383216	NA	NA	NA	NA	NA	NA	NA
YDR387C	1668	146	0.379083	35.09	0.17	15.2	24.16	-6.05	-9.86	10.13
YDR388W	1449	51	0.270612	-2.84	5.49	-9.98	5.49	8.76	14.84	12.08
YDR389W	1965	NA	NA	NA	NA	NA	NA	NA	NA	NA
YDR390C	1911	29	0.523427	-0.62	1.22	3.79	1.22	8.22	-0.39	-7.89
YDR391C	699	11	0.511974	-7.4	0.03	0.03	NA	18.04	8.14	4.75
YDR392W	1014	41	0.32566	NA	NA	NA	NA	NA	NA	NA
YDR393W	1371	26	0.293408	NA	NA	NA	NA	NA	NA	NA
YDR394W	1287	122	0.458678	0.6	7.35	-11.35	14.94	11.62	10.04	9.06
YDR395W	2835	116	0.410988	6.54	10.66	19.58	22.51	19.8	-0.73	-11.07
YDR396W	501	NA	NA	NA	NA	NA	NA	NA	NA	NA
YDR397C	533	77	0.48432	-4.18	2.96	7.57	2.96	23.13	20.87	14.44
YDR398W	1932	43	0.405511	-1.89	-1.97	17.02	17.2	22.61	13.57	-21.01
YDR399W	666	69	0.54233	-7.4	-6.53	-2.8	5.76	11.7	-15.9	-35.31
YDR401W	564	NA	NA	NA	NA	NA	NA	NA	NA	NA
YDR402C	1470	NA	NA	NA	NA	NA	NA	NA	NA	NA
YDR403W	1611	NA	NA	NA	NA	NA	NA	NA	NA	NA
YDR404C	516	192	0.392221	44.49	18.34	-13.64	20.88	1.55	23.71	5.34
YDR405W	792	53	0.379831	NA	NA	NA	NA	NA	NA	NA
YDR406W	4590	NA	NA	NA	NA	NA	NA	NA	NA	NA
YDR407C	3870	80	0.559284	NA	NA	NA	NA	NA	NA	NA
YDR408C	645	46	0.443598	4.17	23.32	-16.82	23.32	-6.91	1.86	27.16
YDR409W	2715	NA	NA	NA	NA	NA	NA	NA	NA	NA
YDR410C	720	18	0.412743	-4.63	-2.93	-28.94	-2.93	-34.42	-8.69	21.25
YDR411C	1026	50	0.646087	16.39	22.33	5.56	22.33	18.28	17.39	5.07
YDR412W	708	49	0.453909	NA	NA	NA	NA	NA	NA	NA
YDR414C	1089	197	0.450452	10.53	1.6	4.64	8.3	-12.82	-13.6	1.82
YDR415C	1125	55	0.369731	5.61	8.33	-20.31	9.26	-16.52	-1.08	1.99
YDR416W	2580	63	0.312474	NA	NA	NA	NA	NA	NA	NA
YDR418W	498	34	0.586468	NA	NA	NA	NA	NA	NA	NA
YDR419W	1899	10	0.444214	NA	NA	NA	NA	NA	NA	NA
YDR420W	5409	NA	NA	NA	NA	NA	NA	NA	NA	NA
YDR421W	2853	65	0.43523	NA	NA	NA	NA	NA	NA	NA
YDR422C	2448	46	0.354161	4.03	-8.31	7.44	8.2	-0.99	-4.64	4.8
YDR423C	1230	NA	NA	NA	NA	NA	NA	NA	NA	NA
YDR424C	455	26	0.557875	-3.84	-5.3	-5.3	NA	4.94	7.07	8.62
YDR425W	1878	NA	NA	NA	NA	NA	NA	NA	NA	NA
YDR426C	378	NA	NA	NA	NA	NA	NA	NA	NA	NA
YDR427W	1182	30	0.523749	17.31	17.31	10.98	19.93	1.04	-0.16	8.07
YDR428C	786	33	0.43219	NA	NA	NA	NA	NA	NA	NA
YDR429C	825	17	0.495521	0.62	-10.22	-5.44	-10.22	-7.16	4.85	16.16
YDR430C	2970	79	0.326069	NA	NA	NA	NA	NA	NA	NA
YDR434W	1605	126	0.56837	21.05	-2.98	18.07	26.5	0.37	-3.39	11.69
YDR435C	987	12	0.318354	-4.37	-3.49	7.35	6.25	15.48	-5.29	-15.99
YDR436W	2133	253	0.428665	NA	NA	NA	NA	NA	NA	NA
YDR438W	1113	63	0.330596	NA	NA	NA	NA	NA	NA	NA
YDR439W	1044	87	0.227965	NA	NA	NA	NA	NA	NA	NA
YDR440W	1749	87	0.45482	NA	NA	NA	NA	NA	NA	NA
YDR441C	546	135	0.548613	6.81	-2.55	18.85	21.54	13.58	-5.13	-1.76
YDR442W	393	14	0.308163	NA	NA	NA	NA	NA	NA	NA
YDR443C	4263	NA	NA	NA	NA	NA	NA	NA	NA	NA
YDR444W	2064	85	0.441371	NA	NA	NA	NA	NA	NA	NA
YDR445C	408	NA	NA	NA	NA	NA	NA	NA	NA	NA
YDR446W	909	2	NA	NA	NA	NA	NA	NA	NA	NA
YDR447C	725	28	0.708066	-27.35	-18.52	-9.28	-18.52	56.1	36.75	-9.41
YDR448W	1305	36	0.580002	NA	NA	NA	NA	NA	NA	NA
YDR449C	1323	41	0.57072	NA	NA	NA	NA	NA	NA	NA
YDR450W	876	21	0.817464	-17.48	-13.14	14.92	13.15	-3.88	-20.14	-13.43
YDR451C	1062	53	0.476239	5.08	0	8.24	8.1	10.17	2.45	-1.55
YDR452W	2025	150	0.370125	-8.86	0.67	-3.49	7.24	15.29	4.02	-5.6
YDR453C	591	68	0.479177	NA	NA	NA	NA	NA	NA	NA
YDR454C	564	16	0.326472	-7.94	-15.39	28.18	11.77	55	33.8	24.94
YDR456W	1902	50	0.527559	NA	NA	NA	NA	NA	NA	NA
YDR457W	9807	114	0.317526	NA	NA	NA	NA	NA	NA	NA
YDR458C	1992	34	0.523937	NA	NA	NA	NA	NA	NA	NA
YDR459C	1125	105	0.477425	11.23	7.39	0.61	13.7	6.58	-3.12	7.71
YDR460W	966	112	0.643223	NA	NA	NA	NA	NA	NA	NA
YDR461C-A	243	22	0.51421	-17.35	-12.94	-8.9	-11.87	-10.39	-30.36	-6.27
YDR461W	111	28	0.495058	NA	NA	NA	NA	NA	NA	NA
YDR462W	444	54	0.308877	5.72	8.31	0.31	8.31	-2.21	4.4	12.81
YDR463W	1560	40	0.700153	1.32	8.58	7.51	NA	16.33	16.65	6.34
YDR464W	4308	133	0.495602	NA	NA	NA	NA	NA	NA	NA
YDR465C	1239	43	0.465155	17.96	17.82	0.23	21.32	5.36	17.99	18.2
YDR466W	2697	95	0.297346	NA	NA	NA	NA	NA	NA	NA
YDR468C	675	94	0.388882	NA	NA	NA	NA	NA	NA	NA
YDR469W	528	40	0.548396	-1.72	-0.65	1.07	2.14	11.78	9.65	-5.35
YDR470C	1509	91	0.306704	NA	NA	NA	NA	NA	NA	NA
YDR471W	795	25	0.720509	-10.13	-2.19	-9.33	-2.19	8.39	-0.49	6.99
YDR472W	852	39	0.60217	-4.7	-22.36	-4.12	21.09	-32.4	-7.11	38.42
YDR473C	1410	68	0.645732	NA	NA	NA	NA	NA	NA	NA
YDR475C	2631	98	0.2955	NA	NA	NA	NA	NA	NA	NA
YDR476C	675	18	0.353734	-2.43	-22.03	NA	NA	-8.18	3.74	11.37
YDR477W	1902	294	0.420975	16.46	-1.98	13.78	15.84	13.78	4.37	14.75
YDR478W	597	18	0.707196	NA	NA	NA	NA	NA	NA	NA
YDR479C	1665	48	0.337761	NA	NA	NA	NA	NA	NA	NA
YDR481C	1701	55	0.278187	NA	NA	NA	NA	NA	NA	NA
YDR482C	408	14	0.400364	16.34	-2.15	12.18	13.51	0.68	1.01	7.32
YDR483W	1329	26	0.434189	15.94	0.41	20.48	17.36	-6.51	-9.27	-5.34
YDR484W	1926	42	0.493759	NA	NA	NA	NA	NA	NA	NA
YDR485C	2388	21	0.431646	NA	NA	NA	NA	NA	NA	NA
YDR486C	690	9	0.395042	4.8	5.12	17.01	8.93	10.45	-4.09	-1.91
YDR487C	627	58	0.606884	-6.63	-1.33	36.51	24.76	15.09	-48.63	-40.69
YDR488C	1602	NA	NA	NA	NA	NA	NA	NA	NA	NA
YDR489W	885	9	0.285852	NA	NA	NA	NA	NA	NA	NA
YDR490C	2301	85	0.45029	NA	NA	NA	NA	NA	NA	NA
YDR492W	951	154	0.72878	27.4	17.22	2.14	22.92	-11.59	14.28	21.77
YDR493W	372	101	0.346972	-7.29	-9.5	-20	16.21	-21.49	-20.1	0.95
YDR494W	1086	33	0.399092	NA	NA	NA	NA	NA	NA	NA
YDR495C	3036	NA	NA	NA	NA	NA	NA	NA	NA	NA
YDR496C	1971	28	0.473491	1.18	-1.9	9.35	8.73	-3.1	-15.64	-0.02
YDR497C	1755	75	0.52498	-4.86	19.31	12.1	25.17	33.14	55.62	10.5
YDR498C	1152	35	0.331357	-4.73	-1.9	-3.47	-1.9	-10.22	-13.55	-2.61
YDR499W	2244	30	0.360254	NA	NA	NA	NA	NA	NA	NA
YDR500C	656	21	0.641153	-10.31	-2.04	NA	NA	7.52	10.3	-8.39
YDR501W	1566	117	0.298342	NA	NA	NA	NA	NA	NA	NA
YDR502C	1155	48	0.55737	3.68	2.31	17.74	18.12	30.34	30.48	25.47
YDR503C	825	83	0.365396	-7.54	-4.67	-13.1	-4.1	-6.17	-9.41	-2.81
YDR504C	384	NA	NA	NA	NA	NA	NA	NA	NA	NA
YDR505C	2526	229	0.503519	NA	NA	NA	NA	NA	NA	NA
YDR506C	1827	39	0.336237	NA	NA	NA	NA	NA	NA	NA
YDR507C	3429	NA	NA	NA	NA	NA	NA	NA	NA	NA
YDR508C	1992	44	0.385363	21.85	0	14.54	21.46	13.58	20.38	8.56
YDR510C-A	117	411	0.422179	NA	NA	NA	NA	NA	NA	NA
YDR510W	306	85	0.357078	9.06	7.41	-1.49	14.8	28.74	31.67	26.39
YDR511W	402	NA	NA	0	0.53	NA	NA	-1.69	-6	-9.59
YDR512C	564	NA	NA	NA	NA	NA	NA	NA	NA	NA
YDR513W	432	22	0.21778	NA	NA	NA	NA	NA	NA	NA
YDR514C	1452	61	0.236323	NA	NA	NA	NA	NA	NA	NA
YDR515W	1344	227	0.817618	NA	NA	NA	NA	NA	NA	NA
YDR516C	1503	52	0.578771	-38.03	0.28	-16.95	3.94	0.84	2.66	3.59
YDR517W	1119	73	0.507108	54.43	-1.48	21.49	37.02	14.21	12.24	-4.49
YDR518W	1554	25	0.387426	0.02	1.88	5.39	5.43	14.7	26	23.87
YDR519W	408	8	0.268199	26.26	12.65	-2.52	17.94	-11.24	19.33	33.43
YDR520C	2319	82	0.815573	NA	NA	NA	NA	NA	NA	NA
YDR522C	1509	NA	NA	NA	NA	NA	NA	NA	NA	NA
YDR523C	1473	NA	NA	NA	NA	NA	NA	NA	NA	NA
YDR524C	1449	67	0.701399	NA	NA	NA	NA	NA	NA	NA
YDR524C-A	120	453	0.342826	NA	NA	NA	NA	NA	NA	NA
YDR524C-B	201	45	0.544172	-2.34	-2.76	11.44	-1.25	42.48	67.08	53.11
YDR525W-A	240	28	0.370431	20.11	9.58	0.85	20.22	4.41	-1.27	-15.19
YDR527W	1320	31	0.415784	NA	NA	NA	NA	NA	NA	NA
YDR528W	1272	318	0.451042	NA	NA	NA	NA	NA	NA	NA
YDR529C	384	42	0.668163	-46.24	-16.71	-15.91	-11.98	14.85	11.12	-0.56
YDR530C	978	4	NA	1.98	-0.12	-2.95	1.98	-3.77	4.03	3.86
YDR531W	1104	50	0.431622	8.6	3.99	-0.62	16.28	-3.8	14.42	21.09
YDR532C	1158	33	0.610914	NA	NA	NA	NA	NA	NA	NA
YDR533C	714	28	0.548233	-5.88	6.27	-11.9	7.34	0.45	18.31	16.4
YDR534C	1587	22	0.428827	NA	NA	NA	NA	NA	NA	NA
YDR535C	757	NA	NA	NA	NA	NA	NA	NA	NA	NA
YDR536W	1710	NA	NA	NA	NA	NA	NA	NA	NA	NA
YDR538W	729	61	0.360631	NA	NA	NA	NA	NA	NA	NA
YDR539W	1512	32	0.324836	-0.21	-0.09	-13.41	6.22	-6.2	4.02	4.28
YDR540C	540	83	0.386343	NA	NA	NA	NA	NA	NA	NA
YDR541C	1035	183	0.601077	21.21	-1.36	-3.62	13.02	12.09	24.46	19.21
YEL001C	678	39	0.362521	9.49	12.46	20.52	18.67	20.11	17.84	41.97
YEL002C	1293	50	0.276287	-22.07	-15.21	-0.7	7.8	11.81	6.02	21.58
YEL003W	424	NA	NA	NA	NA	NA	NA	NA	NA	NA
YEL004W	1029	24	0.584975	NA	NA	NA	NA	NA	NA	NA
YEL005C	849	40	0.339365	NA	NA	NA	NA	NA	NA	NA
YEL006W	1008	57	0.528273	1.07	17.16	NA	NA	17.08	-29.49	-19.45
YEL007W	2001	NA	NA	94.79	1.07	26.35	35.68	32.25	21.79	12.58
YEL008C-A	93	NA	NA	NA	NA	NA	NA	NA	NA	NA
YEL008W	381	NA	NA	NA	NA	NA	NA	NA	NA	NA
YEL009C	846	571	0.657415	242.6	33.47	31.85	61.46	21.02	24.63	25.91
YEL009C-A	408	NA	NA	NA	NA	NA	NA	NA	NA	NA
YEL011W	2115	31	0.554675	NA	NA	NA	NA	NA	NA	NA
YEL012W	780	95	0.377588	NA	NA	NA	NA	NA	NA	NA
YEL013W	1737	249	0.537434	NA	NA	NA	NA	NA	NA	NA
YEL015W	1656	33	0.659072	5.59	5.86	7.72	7.86	6.28	3.14	0.79
YEL016C	1482	183	0.430995	-5.36	-4.81	-5.81	21.57	2.74	2.14	-3.35
YEL017C-A	132	39	0.574851	-9.08	-9.08	-23.01	-6.68	-12.27	12.33	42.44
YEL017W	1014	10	0.467843	6.04	0.14	-5.12	15.64	17.87	5.49	4.19
YEL018W	840	4	NA	NA	NA	NA	NA	NA	NA	NA
YEL020W-A	264	17	0.531768	NA	NA	NA	NA	NA	NA	NA
YEL021W	804	33	0.512552	NA	NA	NA	NA	NA	NA	NA
YEL022W	4380	NA	NA	NA	NA	NA	NA	NA	NA	NA
YEL023C	2049	569	0.379269	NA	NA	NA	NA	NA	NA	NA
YEL024W	648	101	0.613857	0.84	-0.93	19.03	11.59	30.2	27.77	4.66
YEL025C	3567	NA	NA	-0.95	0.91	1.76	1.84	2.41	-2.27	-1.2
YEL026W	381	90	0.937883	-6.94	-35.94	-5.68	40.62	19.08	27.61	19.03
YEL027W	483	63	0.586086	10.39	5.77	-6.33	18.19	-0.92	-6.44	21.5
YEL028W	462	594	0.615413	NA	NA	NA	NA	NA	NA	NA
YEL029C	939	65	0.801589	-0.4	-5.69	5.04	14.08	16.24	3.43	-8.76
YEL030W	1935	NA	NA	NA	NA	NA	NA	NA	NA	NA
YEL031W	3648	31	0.291229	7.45	6.29	13.86	6.46	9.04	9.02	29.15
YEL032W	2916	51	0.470782	-2.89	21.49	-20.98	21.49	-4.92	-2.31	17.7
YEL033W	420	NA	NA	NA	NA	NA	NA	NA	NA	NA
YEL034C-A	603	NA	NA	NA	NA	NA	NA	NA	NA	NA
YEL034W	474	53	0.704275	NA	NA	NA	NA	NA	NA	NA
YEL036C	1503	145	0.451142	16.84	1.48	5.11	19.01	9.79	19.43	15.31
YEL037C	1197	159	0.720298	65.31	10.63	16.1	27.31	13.03	-0.08	-1.1
YEL038W	684	19	0.629146	3.54	-5.46	-38.46	-0.29	-36.31	-3.83	3.56
YEL039C	342	170	0.740333	NA	NA	NA	NA	NA	NA	NA
YEL040W	1404	21	0.677167	-18.81	-3.56	-38.41	-3.56	-4.4	32.76	24.03
YEL041W	1488	107	0.336533	NA	NA	NA	NA	NA	NA	NA
YEL042W	1557	202	0.618488	13.39	-22.14	12.1	30.03	21.1	22.44	23.54
YEL043W	2871	37	0.300826	2.28	7.95	NA	NA	3.93	-1.05	2.42
YEL044W	501	6	0.483387	-5.45	-0.93	1.72	0.65	16.63	19.08	-9.31
YEL046C	1164	NA	NA	NA	NA	NA	NA	NA	NA	NA
YEL047C	1413	14	0.466668	-1.5	9.31	NA	NA	11.88	-4.31	-5.43
YEL048C	459	5	NA	-10.17	-27.98	-30.25	NA	-20.11	4.72	3.19
YEL049W	363	355	0.573249	NA	NA	NA	NA	NA	NA	NA
YEL050C	1182	51	0.463626	-12.62	2.52	-7.25	2.52	9.72	-3.29	-5.39
YEL051W	771	47	0.970252	3.01	21.13	-20.7	21.13	17.36	11.27	-27.94
YEL052W	1530	35	0.447138	13.63	4.84	7.62	11.33	1.75	11.86	12.16
YEL053C	2202	83	0.332926	NA	NA	NA	NA	NA	NA	NA
YEL054C	498	27	0.892995	NA	NA	NA	NA	NA	NA	NA
YEL055C	3069	55	0.749417	NA	NA	NA	NA	NA	NA	NA
YEL056W	1206	51	0.488716	7.17	6.43	1.71	9.17	-7.52	7.07	16.48
YEL057C	702	NA	NA	NA	NA	NA	NA	NA	NA	NA
YEL058W	1674	16	0.294919	20.41	18.6	9.39	23.59	13.99	27.59	26.7
YEL059C-A	225	52	0.331826	-11.04	0	6.61	6.75	29.32	23.94	-8.94
YEL060C	1908	55	0.478192	-2.88	0	-11.13	8.05	-0.67	12.54	11.78
YEL061C	3003	123	0.264598	NA	NA	NA	NA	NA	NA	NA
YEL062W	1848	13	0.234892	NA	NA	NA	NA	NA	NA	NA
YEL063C	1773	231	0.535995	4.42	3.21	9.44	10.37	14.68	11.14	2.15
YEL064C	1443	29	0.558195	NA	NA	NA	NA	NA	NA	NA
YEL065W	1887	31	0.519003	-10.81	-7.29	0.08	2.9	9.59	8.58	30.22
YEL066W	540	NA	NA	NA	NA	NA	NA	NA	NA	NA
YEL068C	333	28	0.365545	NA	NA	NA	NA	NA	NA	NA
YEL070W	1509	NA	NA	NA	NA	NA	NA	NA	NA	NA
YEL071W	1491	36	0.394751	-9.28	5.3	-4.62	13.59	20.32	23.26	25.79
YEL072W	696	130	0.458468	NA	NA	NA	NA	NA	NA	NA
YEL073C	324	13	0.502639	NA	NA	NA	NA	NA	NA	NA
YER001W	2289	49	0.36338	14.2	-1.86	13.34	15.01	-26.28	-27.58	16.4
YER002W	696	49	0.512701	NA	NA	NA	NA	NA	NA	NA
YER003C	1383	31	0.635134	-2.04	-2.92	0.39	6.36	35.27	11.49	-19.36
YER004W	696	8	0.557072	20.8	13	6.97	15	7.67	-5.15	-46.84
YER005W	1893	41	0.216971	NA	NA	NA	NA	NA	NA	NA
YER006W	1563	39	0.473853	-23.13	-45.82	-48.73	-43.12	-19.18	0.27	2.25
YER007C-A	649	40	0.451485	-4.65	-4.65	-1.63	-3.48	-3.62	-3.34	9.11
YER007W	1557	21	0.41996	NA	NA	NA	NA	NA	NA	NA
YER008C	4011	52	0.311055	NA	NA	NA	NA	NA	NA	NA
YER009W	378	34	0.678431	3.41	44.41	50.63	NA	76.26	58.05	11.47
YER010C	705	21	0.537145	-0.4	1.07	10.91	5.76	-7.04	-6.63	23.23
YER011W	765	54	0.940823	-2.69	1.01	-21.3	14.88	5.17	31.35	37.42
YER012W	597	61	0.640302	-25.41	-11.37	-12.97	-11.37	30.14	38.18	17.26
YER013W	3438	NA	NA	NA	NA	NA	NA	NA	NA	NA
YER014W	1620	54	0.42601	0.19	-2.69	5.55	4.48	1.64	2.88	0.74
YER015W	2235	NA	NA	NA	NA	NA	NA	NA	NA	NA
YER016W	1035	NA	NA	NA	NA	NA	NA	NA	NA	NA
YER017C	2286	NA	NA	NA	NA	NA	NA	NA	NA	NA
YER018C	666	55	0.575386	-3.91	-0.19	5.17	13.35	34.47	36.85	16.68
YER019C-A	267	45	0.58182	-50.4	-38.62	-8.89	-5.64	3.61	-19.47	-21.21
YER019W	1434	NA	NA	1.21	0	0.14	1.21	1.81	-0.76	9.08
YER020W	1350	63	0.4817	14.96	-0.38	1.57	16.99	3.58	4.32	7.89
YER021W	1572	31	0.584733	4.19	0.64	26.58	27.51	27.81	25.61	35.9
YER022W	2064	21	0.56484	NA	NA	NA	NA	NA	NA	NA
YER023C-A	213	NA	NA	NA	NA	NA	NA	NA	NA	NA
YER023W	861	25	0.5911	18.93	9.73	-10.51	9.73	-21.45	3.41	37.21
YER024W	2772	NA	NA	NA	NA	NA	NA	NA	NA	NA
YER025W	1584	58	0.458913	20.28	13.38	5.73	21.29	4.46	11.04	-11.24
YER026C	831	31	0.817809	-3.36	3.81	-2.85	10.24	26.85	53.68	49.45
YER027C	1254	72	0.642393	-8.67	0.45	9.91	8.59	10.64	5.2	13.81
YER028C	1185	68	0.389503	NA	NA	NA	NA	NA	NA	NA
YER029C	591	66	0.322612	NA	NA	NA	NA	NA	NA	NA
YER030W	462	13	0.764303	NA	NA	NA	NA	NA	NA	NA
YER031C	672	34	0.524126	4.92	7.15	4.4	10.81	18.1	14.4	-10.24
YER032W	2631	56	0.270874	NA	NA	NA	NA	NA	NA	NA
YER033C	3231	NA	NA	NA	NA	NA	NA	NA	NA	NA
YER034W	558	13	0.535801	0.14	0.14	4.28	4.28	4.28	3.17	1.45
YER035W	438	75	0.566207	16.84	-0.93	18.78	15.28	12.41	-8.85	-7.59
YER036C	1833	33	0.546072	2.55	10.15	24.45	15.8	42.32	25.15	9.81
YER037W	966	23	0.592974	NA	NA	NA	NA	NA	NA	NA
YER038C	1395	10	0.444289	NA	NA	NA	NA	NA	NA	NA
YER038W-A	381	72	0.390311	NA	NA	NA	NA	NA	NA	NA
YER039C	750	NA	NA	NA	NA	NA	NA	NA	NA	NA
YER040W	2193	87	0.40569	NA	NA	NA	NA	NA	NA	NA
YER041W	2280	82	0.570006	NA	NA	NA	NA	NA	NA	NA
YER042W	555	31	0.41254	NA	NA	NA	NA	NA	NA	NA
YER043C	1350	24	0.504926	-8.57	15	20.09	NA	0.36	-21.46	21
YER044C	447	39	0.377828	32.2	15.16	4.82	27.36	-18.52	-22.92	9.11
YER044C-A	1315	NA	NA	NA	NA	NA	NA	NA	NA	NA
YER045C	1470	213	0.363793	NA	NA	NA	NA	NA	NA	NA
YER046W	432	666	0.301286	NA	NA	NA	NA	NA	NA	NA
YER047C	2694	NA	NA	NA	NA	NA	NA	NA	NA	NA
YER048C	1176	76	0.32306	8.23	5.16	1.79	9.07	9.8	15.39	18.5
YER048W-A	285	81	0.596891	-5.6	-2.91	2.24	9.57	-13.5	-9.93	15.88
YER049W	1935	82	0.413109	-17.48	-4.48	-11.73	0.14	-6.63	-6.02	-0.04
YER050C	417	47	0.258707	-5.08	-5.08	4.03	4.23	4.96	2.89	18.06
YER051W	1479	16	0.295933	NA	NA	NA	NA	NA	NA	NA
YER052C	1584	82	0.348544	18.94	12.51	12.51	18.5	6.16	-26.52	-1.69
YER053C	903	98	0.362771	NA	NA	NA	NA	NA	NA	NA
YER053C-A	114	33	0.476769	NA	NA	NA	NA	NA	NA	NA
YER054C	1647	NA	NA	NA	NA	NA	NA	NA	NA	NA
YER055C	894	26	0.699145	-16.25	10.39	-20.6	16.56	5.73	9.16	-15.43
YER056C	1602	87	0.455363	34.79	-1.19	-9.99	47.4	28.17	61.1	24.45
YER056C-A	763	18	0.639686	15.72	32.49	43.17	33.72	37.76	27.83	27.43
YER057C	390	43	0.394751	-20.68	-19.47	-25.91	-19.47	14.29	-2.24	15.31
YER058W	324	32	0.416874	NA	NA	NA	NA	NA	NA	NA
YER059W	1263	182	0.39022	NA	NA	NA	NA	NA	NA	NA
YER060W	1587	139	0.711275	22.7	-2.83	22.84	18.36	26.08	14.84	8.21
YER060W-A	1593	NA	NA	NA	NA	NA	NA	NA	NA	NA
YER061C	1329	31	0.655011	NA	NA	NA	NA	NA	NA	NA
YER062C	753	66	0.343838	-14.65	0	-18.69	28.55	-10.03	14.95	34.05
YER063W	657	61	0.557275	8.11	5.43	-7.96	13.38	3.85	1.71	2.27
YER064C	1518	90	0.516386	2.19	1.71	-6.33	12.81	-4.2	0.95	-9.41
YER065C	1674	321	0.674161	NA	NA	NA	NA	NA	NA	NA
YER066W	558	892	0.28893	NA	NA	NA	NA	NA	NA	NA
YER067W	486	76	0.399841	NA	NA	NA	NA	NA	NA	NA
YER068W	1764	67	0.428665	NA	NA	NA	NA	NA	NA	NA
YER069W	2592	49	0.454562	NA	NA	NA	NA	NA	NA	NA
YER070W	2667	39	0.431963	18.8	14.36	13.72	18.13	13.06	19.34	20.39
YER071C	381	9	0.72878	NA	NA	NA	NA	NA	NA	NA
YER072W	390	18	0.642308	-26.28	-11.26	22.03	10.6	50.77	20.02	6.16
YER073W	1563	78	0.562049	-19.72	-1.96	-5.52	12.17	5.91	2.49	-1.99
YER074W	874	26	0.54869	-19.34	-26.3	-15.81	-18.54	-10.17	-7.64	12.27
YER074W-A	471	11	0.260592	-4.75	-5.68	4.73	3.57	15.79	0.66	3.24
YER075C	2787	162	0.336237	NA	NA	NA	NA	NA	NA	NA
YER076C	909	140	0.614133	NA	NA	NA	NA	NA	NA	NA
YER076W-A	348	NA	NA	NA	NA	NA	NA	NA	NA	NA
YER077C	2067	NA	NA	NA	NA	NA	NA	NA	NA	NA
YER078C	1536	208	0.356661	-0.87	-11.83	11.26	10.97	-3.74	0.42	9.1
YER079W	633	77	0.717594	NA	NA	NA	NA	NA	NA	NA
YER080W	1884	31	0.437482	NA	NA	NA	NA	NA	NA	NA
YER081W	1410	473	0.554494	4.24	-4.64	12.42	10.45	9.91	17.45	13.72
YER082C	1665	54	0.599107	27.12	0.55	4.2	24.3	4.28	2.74	-1.15
YER083C	858	18	0.610994	2.69	1.67	-0.51	1.67	10.43	23.91	27.28
YER084W	387	NA	NA	NA	NA	NA	NA	NA	NA	NA
YER085C	522	78	0.546666	NA	NA	NA	NA	NA	NA	NA
YER086W	1731	39	0.474608	25.46	8.69	39.83	31.56	53.27	42.36	66.96
YER087C-B	249	40	0.641471	29.66	27.55	27.16	33.56	24.96	1.67	-7
YER087W	1731	38	0.383312	NA	NA	NA	NA	NA	NA	NA
YER088C	2013	89	0.431131	94.79	18.74	23.99	29.98	23.84	23.57	17.29
YER088C-A	324	NA	NA	NA	NA	NA	NA	NA	NA	NA
YER088W-B	147	2837	0.402076	NA	NA	NA	NA	NA	NA	NA
YER089C	1395	312	0.572233	29.79	8.15	2.58	18.91	13.18	12.23	18.7
YER090W	1524	67	0.652686	31.24	38.2	-13	38.2	2.3	10.03	2.06
YER091C	2304	70	0.846035	-15.83	-6.65	9.31	7.82	23.84	21.61	-2.67
YER092W	378	9	0.863203	NA	NA	NA	NA	NA	NA	NA
YER093C	4293	NA	NA	NA	NA	NA	NA	NA	NA	NA
YER093C-A	489	21	0.408403	NA	NA	NA	NA	NA	NA	NA
YER094C	618	90	0.733423	-36.15	-1.86	-32.29	31.12	22.66	18.58	20.79
YER095W	1203	NA	NA	-4.19	-7.85	8.33	15.24	10.01	15.8	22.54
YER096W	1539	NA	NA	NA	NA	NA	NA	NA	NA	NA
YER098W	2265	NA	NA	NA	NA	NA	NA	NA	NA	NA
YER099C	957	19	0.537544	12.41	0.37	11.74	10.24	7.3	5.2	15.5
YER100W	753	277	0.665985	35.29	3.35	2.9	18.71	-3.47	-8.76	-11.45
YER101C	1293	34	0.608631	NA	NA	NA	NA	NA	NA	NA
YER102W	603	7	0.7356	0.41	0.13	-27.61	15.76	29.92	43.95	23.81
YER103W	1929	204	0.583055	NA	NA	NA	NA	NA	NA	NA
YER104W	627	18	0.382771	NA	NA	NA	NA	NA	NA	NA
YER105C	4176	19	0.413484	14.19	14.19	11.35	20.91	-2.89	12.71	23.32
YER106W	909	NA	NA	NA	NA	NA	NA	NA	NA	NA
YER107C	1098	193	0.541745	11.1	9.39	-16.88	25.81	6.49	4.89	9.75
YER109C	2400	NA	NA	NA	NA	NA	NA	NA	NA	NA
YER110C	3342	112	0.505737	19.88	13.64	13.12	22.68	-9.13	12.72	47.23
YER111C	3282	336	0.485017	NA	NA	NA	NA	NA	NA	NA
YER112W	564	101	0.346587	NA	NA	NA	NA	NA	NA	NA
YER113C	2121	133	0.570298	NA	NA	NA	NA	NA	NA	NA
YER114C	3123	NA	NA	NA	NA	NA	NA	NA	NA	NA
YER115C	576	217	0.372869	NA	NA	NA	NA	NA	NA	NA
YER116C	825	NA	NA	NA	NA	NA	NA	NA	NA	NA
YER117W	885	20	0.780092	-30.54	-31.47	-31.91	-25.61	-9.38	2.8	0.49
YER118C	1104	192	0.589258	57.55	5.92	11.32	27.2	17.89	11.12	10.57
YER119C	1347	20	0.287648	-1.05	2.1	-6.19	4.24	-5.99	6.27	14.21
YER120W	735	34	0.499457	-8.2	-2.67	47.79	36.24	67.27	56.3	13.24
YER121W	345	NA	NA	NA	NA	NA	NA	NA	NA	NA
YER122C	1482	81	0.446691	1.62	-0.92	-12.4	18.85	19.37	41.3	35.78
YER123W	1575	188	0.538602	NA	NA	NA	NA	NA	NA	NA
YER124C	1722	40	0.353609	22.72	16.51	-2.04	27.84	-0.07	-1.4	-2.01
YER125W	2430	NA	NA	15.08	-2.11	14.88	23.84	26.14	11.45	8.94
YER126C	786	27	0.71074	0.66	3.4	9.88	13.48	10.48	-0.83	4.78
YER127W	1074	21	0.648703	7.08	8.15	6.16	8.15	1.35	4.32	11.62
YER128W	612	1	NA	NA	NA	NA	NA	NA	NA	NA
YER129W	3429	NA	NA	NA	NA	NA	NA	NA	NA	NA
YER130C	1332	67	0.598572	NA	NA	NA	NA	NA	NA	NA
YER131W	360	416	0.361377	-12.29	0.55	-3.37	8.03	13.08	21.26	22.48
YER132C	5262	NA	NA	NA	NA	NA	NA	NA	NA	NA
YER133W	1464	69	0.529958	31.03	11.3	15.82	30.91	14.57	11.52	16.35
YER134C	537	46	0.49871	12.51	12.51	3.74	14.37	16.77	25.87	16.23
YER136W	1356	75	0.664241	29.87	5.77	14.81	28.76	23.43	5.83	-2.57
YER137C	447	20	0.414502	NA	NA	NA	NA	NA	NA	NA
YER138W-A	105	NA	NA	NA	NA	NA	NA	NA	NA	NA
YER139C	681	103	0.577612	NA	NA	NA	NA	NA	NA	NA
YER140W	1671	NA	NA	NA	NA	NA	NA	NA	NA	NA
YER141W	1461	30	0.388528	2.49	-1.59	3.81	19.43	-27.67	-8.39	10.29
YER142C	891	28	0.330679	NA	NA	NA	NA	NA	NA	NA
YER143W	1287	35	0.660119	-0.01	0	-3.08	1.85	1.5	18.19	21.12
YER144C	2418	9	0.346188	NA	NA	NA	NA	NA	NA	NA
YER145C	1215	21	0.449317	37.23	40.15	18.92	51.77	-2.05	8.86	17.37
YER146W	282	46	0.522819	NA	NA	NA	NA	NA	NA	NA
YER147C	1875	66	0.341233	6.69	3.95	8.21	8.54	7.27	0.55	0.26
YER148W	723	193	0.515607	NA	NA	NA	NA	NA	NA	NA
YER149C	1263	51	0.31608	-2.7	-1.03	-1.14	1.3	1.44	3.64	15.25
YER150W	447	35	0.496098	1.31	2.19	3.45	3.12	10.38	6.04	8.84
YER151C	2739	74	0.604446	NA	NA	NA	NA	NA	NA	NA
YER152C	1332	31	0.301145	NA	NA	NA	NA	NA	NA	NA
YER154W	1209	20	0.353661	8.22	9.42	-0.69	10.49	-4.1	3.61	8.33
YER155C	6504	NA	NA	4.57	0.27	13.22	10.63	-8.17	-10.63	0.05
YER156C	1017	16	0.265741	13.65	18.06	NA	NA	5.64	-3.28	-5.68
YER157W	2406	23	0.60439	NA	NA	NA	NA	NA	NA	NA
YER158C	1722	NA	NA	NA	NA	NA	NA	NA	NA	NA
YER158W-A	216	NA	NA	NA	NA	NA	NA	NA	NA	NA
YER159C	429	183	0.430113	8.7	4.71	14.8	18.01	17.64	15.63	5.8
YER161C	1002	38	0.389251	NA	NA	NA	NA	NA	NA	NA
YER162C	2265	35	0.610474	NA	NA	NA	NA	NA	NA	NA
YER163C	699	8	0.429855	1.83	-1.69	-18.9	1.61	-9.6	8.34	6.63
YER164W	4407	NA	NA	NA	NA	NA	NA	NA	NA	NA
YER165W	1734	142	0.818651	13.41	1.11	33.83	38.06	43.18	6.58	-10.7
YER166W	4716	NA	NA	NA	NA	NA	NA	NA	NA	NA
YER167W	2556	290	0.255692	NA	NA	NA	NA	NA	NA	NA
YER168C	1641	NA	NA	4.72	4.29	2.71	6.25	-8.27	-4.2	5.02
YER169W	2391	224	0.451322	NA	NA	NA	NA	NA	NA	NA
YER170W	678	55	0.372425	NA	NA	NA	NA	NA	NA	NA
YER171W	2337	113	0.470224	NA	NA	NA	NA	NA	NA	NA
YER172C	6492	47	0.865569	NA	NA	NA	NA	NA	NA	NA
YER173W	1980	30	0.443777	NA	NA	NA	NA	NA	NA	NA
YER174C	735	NA	NA	NA	NA	NA	NA	NA	NA	NA
YER175C	900	19	0.823051	NA	NA	NA	NA	NA	NA	NA
YER175W-A	165	NA	NA	NA	NA	NA	NA	NA	NA	NA
YER176W	3366	52	0.563494	NA	NA	NA	NA	NA	NA	NA
YER177W	804	43	0.812027	10.71	26.49	-6.04	26.49	1.45	10.45	25.52
YER178W	1263	28	0.293866	14.94	21.43	26.03	21.43	40.62	60.89	38.7
YER179W	1097	NA	NA	NA	NA	NA	NA	NA	NA	NA
YER180C	804	20	0.695674	NA	NA	NA	NA	NA	NA	NA
YER180C-A	258	48	0.44413	NA	NA	NA	NA	NA	NA	NA
YER181C	324	609	0.242101	NA	NA	NA	NA	NA	NA	NA
YER182W	735	35	0.64424	NA	NA	NA	NA	NA	NA	NA
YER183C	636	1	NA	-8.56	-3.91	-6.24	NA	14.92	0.08	-2.77
YER184C	2385	NA	NA	NA	NA	NA	NA	NA	NA	NA
YER186C	921	185	0.297705	-1.23	3.79	10.37	7.77	9.73	11.77	5.23
YER187W	426	671	0.242521	NA	NA	NA	NA	NA	NA	NA
YER188C-A	300	350	0.335871	NA	NA	NA	NA	NA	NA	NA
YER188W	720	144	0.519889	NA	NA	NA	NA	NA	NA	NA
YFL001W	1329	NA	NA	2.74	6.22	3.74	NA	-2.58	-4.42	7.07
YFL002C	1821	16	0.719994	NA	NA	NA	NA	NA	NA	NA
YFL003C	2637	NA	NA	NA	NA	NA	NA	NA	NA	NA
YFL004W	2487	90	0.319214	12.77	4.12	-16.41	16.97	-20.41	8.55	16.48
YFL005W	648	137	0.682633	16.7	31.23	-18.09	33.03	22.09	17.89	-1.43
YFL007W	6432	145	0.284769	7.58	7.95	-8.31	15.64	1.47	12.02	16.43
YFL008W	3678	41	0.407238	NA	NA	NA	NA	NA	NA	NA
YFL009W	2340	192	0.329242	4.21	1.74	2.95	7.24	13.6	17.04	20.34
YFL010C	636	29	0.665985	-20.03	-56.62	-56.62	NA	-42.04	5.23	9.96
YFL010W-A	285	160	0.407404	NA	NA	NA	NA	NA	NA	NA
YFL011W	1641	513	0.361609	NA	NA	NA	NA	NA	NA	NA
YFL012W	447	61	0.519562	NA	NA	NA	NA	NA	NA	NA
YFL012W-A	375	NA	NA	NA	NA	NA	NA	NA	NA	NA
YFL013C	2079	33	0.511466	NA	NA	NA	NA	NA	NA	NA
YFL014W	330	59	0.883892	9.27	7.62	22.4	23.17	9.04	-3.48	3.82
YFL016C	1536	81	0.857082	6.62	12.82	3.28	NA	0.7	-2.45	13.71
YFL017C	480	11	0.50144	-3.12	-1.03	-3.17	-1.03	0.87	5.41	10.61
YFL017W-A	234	15	0.585923	12.96	12.83	11.77	14.46	-3.88	-10.06	-1.85
YFL018C	1500	79	0.559527	40.45	-1.14	0.2	41.45	4.41	6.39	-6.16
YFL020C	369	115	0.508279	NA	NA	NA	NA	NA	NA	NA
YFL021C-A	855	389	0.363473	NA	NA	NA	NA	NA	NA	NA
YFL021W	1533	NA	NA	NA	NA	NA	NA	NA	NA	NA
YFL022C	1512	42	0.779944	39.86	4.29	26.59	36.58	2.47	-14.47	12.74
YFL023W	2391	7	0.490362	NA	NA	NA	NA	NA	NA	NA
YFL024C	2499	NA	NA	NA	NA	NA	NA	NA	NA	NA
YFL025C	3090	79	0.388633	NA	NA	NA	NA	NA	NA	NA
YFL026W	1296	521	0.970252	NA	NA	NA	NA	NA	NA	NA
YFL027C	1494	15	0.476094	NA	NA	NA	NA	NA	NA	NA
YFL028C	870	22	0.612884	10.81	12.58	20.16	20.76	3.24	-27.48	-23.28
YFL029C	1107	NA	NA	NA	NA	NA	NA	NA	NA	NA
YFL030W	1158	NA	NA	NA	NA	NA	NA	NA	NA	NA
YFL031W	969	NA	NA	48.54	22.4	-17.02	34.36	-51.62	-7.65	56.34
YFL033C	5313	NA	NA	NA	NA	NA	NA	NA	NA	NA
YFL034C-A	690	42	0.814447	7.9	6.65	17.6	21.13	35.89	24.66	19.97
YFL034C-B	978	64	0.466438	NA	NA	NA	NA	NA	NA	NA
YFL034W	3222	165	0.65852	NA	NA	NA	NA	NA	NA	NA
YFL036W	4056	NA	NA	NA	NA	NA	NA	NA	NA	NA
YFL037W	1374	65	0.444242	23.09	15.94	20.15	29.59	33.22	42.33	25.4
YFL038C	621	24	0.523621	-9.11	3.86	-9.34	3.86	-9.04	-13.3	-23.59
YFL039C	1437	120	0.703826	0.13	-32.62	-9.76	28.31	29.28	66.84	51.1
YFL041W	1869	22	0.457527	0.79	-3.13	NA	NA	-6.4	-14.64	-26.03
YFL041W-A	192	844	0.238296	NA	NA	NA	NA	NA	NA	NA
YFL042C	2025	20	0.294301	NA	NA	NA	NA	NA	NA	NA
YFL044C	906	19	0.49271	5.41	-4.07	-4.76	-3	-14.92	5.08	29.59
YFL045C	765	75	0.58668	62.02	-24.78	25.82	66.83	23.57	36.29	32.48
YFL046W	624	18	0.511908	-20.52	-22.02	-5.66	-7.84	1.19	-0.92	-4.56
YFL047W	2145	8	0.262453	NA	NA	NA	NA	NA	NA	NA
YFL048C	1338	22	0.228152	3.84	-1.5	-3.33	NA	-7.34	-1.99	28.07
YFL049W	1872	31	0.444896	NA	NA	NA	NA	NA	NA	NA
YFL050C	2577	779	0.451755	NA	NA	NA	NA	NA	NA	NA
YFL052W	1398	25	0.491747	NA	NA	NA	NA	NA	NA	NA
YFL053W	1776	NA	NA	NA	NA	NA	NA	NA	NA	NA
YFL054C	1941	NA	NA	NA	NA	NA	NA	NA	NA	NA
YFL055W	1677	NA	NA	NA	NA	NA	NA	NA	NA	NA
YFL057C	459	24	0.479816	NA	NA	NA	NA	NA	NA	NA
YFR001W	615	32	0.565189	14.97	3.81	27.25	29.1	20.28	0.57	2.88
YFR002W	2520	15	0.337037	-22.56	-15.58	-13.48	NA	17.5	10.99	7.8
YFR003C	468	55	0.453707	4.46	3.99	-9.56	8.27	6.52	24.76	5.32
YFR004W	921	49	0.500719	8.66	14.91	10.38	14.91	8.01	1.95	15.34
YFR005C	1347	44	0.437033	2.52	1.31	2.38	3.45	-0.41	-1.91	-0.95
YFR006W	1608	NA	NA	-2.65	0	-0.79	0.28	0.14	4.41	5.62
YFR007W	1062	20	0.529598	NA	NA	NA	NA	NA	NA	NA
YFR008W	666	43	0.45573	NA	NA	NA	NA	NA	NA	NA
YFR009W	2259	76	0.54161	-29.42	-15.7	-4.22	-1.33	-15.01	-21.75	4.73
YFR010W	1500	82	0.455124	6.36	2.74	1.57	13.06	-8.75	-2.83	35.07
YFR010W-A	189	NA	NA	NA	NA	NA	NA	NA	NA	NA
YFR011C	513	24	0.572693	NA	NA	NA	NA	NA	NA	NA
YFR013W	2364	56	0.268706	NA	NA	NA	NA	NA	NA	NA
YFR014C	1341	50	0.392957	0.06	1.07	-2.6	2.14	-0.05	-0.69	-0.69
YFR015C	2127	89	0.429499	NA	NA	NA	NA	NA	NA	NA
YFR016C	3702	NA	NA	NA	NA	NA	NA	NA	NA	NA
YFR017C	588	78	0.338002	NA	NA	NA	NA	NA	NA	NA
YFR018C	1092	38	0.372206	14.46	3.35	0.21	22.01	-17.82	5.89	17.77
YFR019W	6837	NA	NA	NA	NA	NA	NA	NA	NA	NA
YFR020W	699	123	0.486466	NA	NA	NA	NA	NA	NA	NA
YFR021W	1503	94	0.560127	12.54	7.85	3.81	7.85	1.07	2.59	2.97
YFR022W	2202	290	0.386853	NA	NA	NA	NA	NA	NA	NA
YFR023W	1836	NA	NA	NA	NA	NA	NA	NA	NA	NA
YFR024C-A	1474	25	0.474122	-8.62	-4.13	4.81	0.87	17.74	9.87	5.33
YFR025C	1008	24	0.227063	11.8	12.87	21.26	18.72	3.72	-2.73	10.96
YFR026C	510	984	0.292486	NA	NA	NA	NA	NA	NA	NA
YFR027W	846	17	0.529143	NA	NA	NA	NA	NA	NA	NA
YFR028C	1656	58	0.707378	-24.01	-10.76	-32.69	-10.76	-1.94	38.48	51.07
YFR029W	2037	64	0.201366	NA	NA	NA	NA	NA	NA	NA
YFR030W	3108	119	0.469765	16.46	4.55	9.98	16.1	10.16	2.43	0.03
YFR031C	3513	NA	NA	NA	NA	NA	NA	NA	NA	NA
YFR031C-A	912	24	0.551421	4.32	1.81	3.99	14.26	-3.03	2.75	3.12
YFR032C-A	180	12	0.633705	9.73	6.07	59.48	61.3	101.79	37.17	-55.52
YFR033C	444	106	0.446914	50.19	14.72	3.12	24.21	-1.07	2.17	7.26
YFR034C	939	35	0.36959	16.95	20.72	21.73	24.63	1.16	-1.2	3.21
YFR034W-A	288	NA	NA	NA	NA	NA	NA	NA	NA	NA
YFR037C	1674	30	0.309315	-14.78	-13.9	8.62	13.36	26.53	19.26	-1.01
YFR038W	2562	NA	NA	NA	NA	NA	NA	NA	NA	NA
YFR039C	1533	129	0.410059	1.71	-0.93	4.21	11.39	-2.04	6.32	7.56
YFR040W	3009	NA	NA	NA	NA	NA	NA	NA	NA	NA
YFR041C	888	NA	NA	NA	NA	NA	NA	NA	NA	NA
YFR042W	603	48	0.355165	-29.62	-16.09	-16.23	-15.02	8.89	5.39	6.85
YFR043C	714	31	0.534071	NA	NA	NA	NA	NA	NA	NA
YFR044C	1446	18	0.598572	21.52	37.84	34.93	38.39	19.95	17.65	22.96
YFR045W	1002	37	0.567473	-4.61	0.87	1.8	NA	3.81	1.21	0.92
YFR046C	1086	1	NA	NA	NA	NA	NA	NA	NA	NA
YFR047C	888	34	0.863203	-13	-13.93	-10.16	-7.01	-3.92	-4.14	-1.97
YFR048W	1989	52	0.353661	NA	NA	NA	NA	NA	NA	NA
YFR049W	372	162	0.384646	10.54	-1.22	10.4	13.09	10.6	12.37	1.51
YFR050C	801	53	0.366496	24.75	6.59	6.8	20.22	21.84	49.51	29.68
YFR051C	1641	25	0.50695	1.21	15.89	-24.62	15.89	-30.5	-6.59	31.69
YFR052W	825	27	0.440065	-6.58	-1.99	13.28	7.72	31.72	15.57	-3.78
YFR053C	1458	96	0.620245	8.42	1.08	-1.39	11.99	5.12	2.91	8.58
YFR054C	579	NA	NA	NA	NA	NA	NA	NA	NA	NA
YFR055W	1023	25	0.600526	NA	NA	NA	NA	NA	NA	NA
YGL001C	1050	54	0.646784	-6.4	10.13	-7.66	10.13	-1.79	9.86	30.31
YGL002W	651	10	0.289742	7.78	1.34	2.95	12.24	26.31	15.2	0.99
YGL003C	1701	103	0.233993	11.34	4.28	9.76	10.83	5.69	0.38	2.78
YGL004C	1254	4	NA	NA	NA	NA	NA	NA	NA	NA
YGL005C	840	29	0.369731	NA	NA	NA	NA	NA	NA	NA
YGL006W	3522	NA	NA	15.92	2.14	3.75	5.77	4.49	1.95	5.7
YGL006W-A	111	NA	NA	NA	NA	NA	NA	NA	NA	NA
YGL007C-A	87	922	0.184351	NA	NA	NA	NA	NA	NA	NA
YGL007W	378	NA	NA	NA	NA	NA	NA	NA	NA	NA
YGL008C	2757	236	0.650655	165.93	-5.04	-0.38	88.72	46.11	80.47	79.94
YGL009C	2340	71	0.587207	-0.88	13.04	-7.17	13.04	13.52	15.46	18.85
YGL010W	525	58	0.508267	-17.39	-15.15	0.69	7.27	6.3	0.71	-6.04
YGL011C	759	25	0.544791	4.27	9.71	6.77	NA	1.06	9.69	25.12
YGL012W	1422	41	0.426245	21.26	25.22	9.81	27.86	2.58	14.87	16.47
YGL013C	3207	NA	NA	NA	NA	NA	NA	NA	NA	NA
YGL014W	2667	NA	NA	74.81	11.48	20.92	25.87	4.09	8.34	14.45
YGL015C	393	206	0.29644	NA	NA	NA	NA	NA	NA	NA
YGL016W	3246	56	0.249115	NA	NA	NA	NA	NA	NA	NA
YGL017W	1512	16	0.546326	-31.88	-28.47	-26.98	-28.47	0.22	5.88	-2.31
YGL018C	555	35	0.445109	NA	NA	NA	NA	NA	NA	NA
YGL019W	837	76	0.517967	-15.67	18.45	-6.21	18.45	15.6	5.19	1.52
YGL020C	708	64	0.467664	-9.19	0.36	4.24	2.55	29.81	25.65	7.32
YGL021W	2283	NA	NA	NA	NA	NA	NA	NA	NA	NA
YGL022W	2157	65	0.326537	66.38	47.52	0.92	47.52	18.85	18.54	20.82
YGL023C	1908	NA	NA	0.25	0.25	3.04	3.28	5.48	1.69	-0.6
YGL025C	1194	NA	NA	NA	NA	NA	NA	NA	NA	NA
YGL026C	2124	18	0.396798	47.15	43.57	43.46	67.53	25.77	-2.65	-17.56
YGL027C	2502	13	0.59479	16.1	0.77	14.86	18.36	-3.36	2.37	13.95
YGL028C	1629	167	0.52745	59.49	18.9	6.63	34.41	11.26	29.35	28.6
YGL029W	363	45	0.4055	NA	NA	NA	NA	NA	NA	NA
YGL030W	548	58	0.457174	24.5	26.66	15.55	26.66	13.07	-32.86	-6.87
YGL031C	468	504	0.44914	-36.21	-17.32	-37.72	7.56	-9.6	10.03	28.55
YGL032C	264	136	0.409183	NA	NA	NA	NA	NA	NA	NA
YGL033W	727	NA	NA	NA	NA	NA	NA	NA	NA	NA
YGL035C	1515	131	0.369004	-0.33	11.12	3.8	18.59	7.26	14.82	21.63
YGL036W	2730	51	0.376237	NA	NA	NA	NA	NA	NA	NA
YGL037C	651	88	0.590804	-25.92	2.48	-34.43	4.62	-19.62	-7.16	2.14
YGL038C	1443	45	0.462338	13.57	10.75	3.68	10.75	-2.84	0.78	9.28
YGL039W	1047	115	0.51508	-16.14	5.32	-6.16	11.82	7.49	19.71	1.69
YGL040C	1029	76	0.542859	41.63	-0.75	16.7	39.16	24.5	13.62	4.65
YGL041W-A	465	7	0.451955	NA	NA	NA	NA	NA	NA	NA
YGL043W	930	22	0.52354	5.2	6.41	5.67	8.28	3.07	4.45	-9.81
YGL044C	891	227	0.590107	NA	NA	NA	NA	NA	NA	NA
YGL045W	1629	NA	NA	NA	NA	NA	NA	NA	NA	NA
YGL047W	609	87	0.639893	9.95	3.62	5.18	11.89	-2.81	-5.79	-14.18
YGL048C	1218	28	0.494647	4.36	7.83	12.9	10.25	27.98	13.47	-10.06
YGL049C	2745	174	0.459254	NA	NA	NA	NA	NA	NA	NA
YGL050W	822	23	0.446543	NA	NA	NA	NA	NA	NA	NA
YGL054C	417	65	0.679058	-4.81	19.22	-41.35	22.26	7.12	14.23	22.72
YGL055W	1533	62	0.655896	48.24	7.66	2.99	51.86	-3.9	-22.32	0.53
YGL056C	1584	98	0.423388	22.04	14.57	13.64	17.1	12.53	7.76	5.66
YGL057C	864	NA	NA	NA	NA	NA	NA	NA	NA	NA
YGL058W	519	60	0.354022	14.49	-1.23	25.42	24.89	3.39	-28.65	-4.57
YGL059W	1476	35	0.608772	NA	NA	NA	NA	NA	NA	NA
YGL060W	1926	130	0.356374	NA	NA	NA	NA	NA	NA	NA
YGL061C	744	73	0.518959	NA	NA	NA	NA	NA	NA	NA
YGL062W	3537	41	0.455443	24.69	11.52	6.17	12.29	8.49	5.57	-5.01
YGL063C-A	150	NA	NA	NA	NA	NA	NA	NA	NA	NA
YGL063W	1113	194	0.282937	NA	NA	NA	NA	NA	NA	NA
YGL064C	1686	7	0.415601	NA	NA	NA	NA	NA	NA	NA
YGL065C	1512	43	0.742638	NA	NA	NA	NA	NA	NA	NA
YGL066W	1974	191	0.451292	NA	NA	NA	NA	NA	NA	NA
YGL067W	1155	59	0.370493	7.58	0	0.16	13.93	2.79	9.52	7.44
YGL068W	585	47	0.38233	-14.45	13.39	-24.17	13.39	16.93	28.59	-11.94
YGL070C	369	25	0.443869	17.34	27.02	23.44	29.99	9.74	1.46	-1.86
YGL071W	2073	458	0.453629	NA	NA	NA	NA	NA	NA	NA
YGL072C	360	NA	NA	NA	NA	NA	NA	NA	NA	NA
YGL073W	2502	84	0.329882	NA	NA	NA	NA	NA	NA	NA
YGL075C	1164	192	0.38502	NA	NA	NA	NA	NA	NA	NA
YGL076C	1662	22	0.634201	1.83	15.88	-6.7	19.74	-12.64	5.24	-34.4
YGL077C	1692	171	0.482814	-6.01	2.78	-17.7	22.65	8.7	20.17	15.75
YGL078C	1572	70	0.634686	4.59	1.72	-2.51	7.22	-0.08	2.57	0
YGL079W	657	33	0.486095	-1.06	0.74	-8.18	8.44	-2.02	-5.23	-0.82
YGL080W	393	30	0.688277	5.72	-0.79	4.89	6.51	5.32	9.34	-1.88
YGL081W	963	104	0.528178	NA	NA	NA	NA	NA	NA	NA
YGL082W	1146	90	0.573233	8.72	3.72	-10.43	12.98	2.38	2.93	3.76
YGL083W	2415	68	0.283847	NA	NA	NA	NA	NA	NA	NA
YGL084C	1683	53	0.538988	-12.8	-16.32	24.96	15.67	40.86	16.09	-11.31
YGL085W	825	39	0.267664	NA	NA	NA	NA	NA	NA	NA
YGL086W	2250	NA	NA	NA	NA	NA	NA	NA	NA	NA
YGL087C	499	36	0.840053	1.06	-1.22	-2.55	1.99	-4.56	-2.68	-10.35
YGL088W	366	NA	NA	NA	NA	NA	NA	NA	NA	NA
YGL089C	363	336	0.422512	NA	NA	NA	NA	NA	NA	NA
YGL090W	1266	32	0.298132	NA	NA	NA	NA	NA	NA	NA
YGL091C	987	21	0.598686	29.25	10.65	8.31	24.27	6.19	23.03	10.37
YGL092W	3954	NA	NA	1.46	4.33	-0.54	5.4	-0.14	-11.11	-8.34
YGL093W	2754	NA	NA	NA	NA	NA	NA	NA	NA	NA
YGL094C	3348	179	0.360704	NA	NA	NA	NA	NA	NA	NA
YGL095C	1734	50	0.487568	NA	NA	NA	NA	NA	NA	NA
YGL096W	831	NA	NA	NA	NA	NA	NA	NA	NA	NA
YGL097W	1449	42	0.55794	-5.64	-5.36	10.7	13.07	27.03	23.4	9.85
YGL098W	738	50	0.616072	NA	NA	NA	NA	NA	NA	NA
YGL099W	1923	20	0.484182	5.64	-0.27	10.4	13.26	9.58	8.63	7.96
YGL100W	1050	37	0.320472	9.96	19.77	-8.23	19.77	-1.34	15.52	6.23
YGL101W	648	28	0.816887	-16.54	-2.83	1.31	2.44	11.73	-1.4	-7.68
YGL103W	961	16	0.6208	-15.89	8.86	13.89	8.86	8.58	11.91	49.54
YGL104C	1461	NA	NA	NA	NA	NA	NA	NA	NA	NA
YGL105W	1131	23	0.318026	5.68	-5.69	16.36	11.63	22.68	10.85	1.01
YGL106W	450	22	0.719994	6.3	24.57	16.92	24.57	10.4	27.33	51.36
YGL107C	1941	19	0.298835	NA	NA	NA	NA	NA	NA	NA
YGL108C	423	35	0.264656	NA	NA	NA	NA	NA	NA	NA
YGL109W	324	NA	NA	NA	NA	NA	NA	NA	NA	NA
YGL110C	1875	7	0.516822	NA	NA	NA	NA	NA	NA	NA
YGL111W	1392	44	0.366888	10.93	13.59	16.43	13.59	12.96	4.05	-1.06
YGL112C	1551	36	0.757842	-5.82	-19.83	-20.48	-19.83	-1.41	13.57	10.43
YGL113W	2007	28	0.491249	NA	NA	NA	NA	NA	NA	NA
YGL114W	2178	252	0.573945	3.54	4.05	8.26	9.94	14.27	17.33	24.67
YGL115W	969	121	0.482829	21.38	-1.66	40.9	38.72	11.35	10.24	18.66
YGL116W	1833	146	0.352064	NA	NA	NA	NA	NA	NA	NA
YGL117W	798	79	0.37923	NA	NA	NA	NA	NA	NA	NA
YGL119W	1506	52	0.482639	NA	NA	NA	NA	NA	NA	NA
YGL120C	2304	39	0.676589	9.47	1.41	30.59	34.99	8.22	7.38	27.75
YGL121C	381	11	0.577781	NA	NA	NA	NA	NA	NA	NA
YGL122C	1578	9	0.782641	-6.95	-2.61	-2.61	NA	0.36	7.23	3.89
YGL123W	765	98	0.646173	40.01	36.92	-6.97	36.99	24.97	59.88	65.15
YGL124C	1935	NA	NA	NA	NA	NA	NA	NA	NA	NA
YGL125W	1803	139	0.326325	NA	NA	NA	NA	NA	NA	NA
YGL127C	384	51	0.437659	16.52	28.58	29.09	28.58	16.51	17.76	12
YGL128C	852	6	0.382419	NA	NA	NA	NA	NA	NA	NA
YGL129C	1353	71	0.462966	NA	NA	NA	NA	NA	NA	NA
YGL130W	1380	46	0.692361	NA	NA	NA	NA	NA	NA	NA
YGL131C	4212	72	0.411518	NA	NA	NA	NA	NA	NA	NA
YGL133W	3795	201	0.551901	NA	NA	NA	NA	NA	NA	NA
YGL134W	1302	97	0.503519	NA	NA	NA	NA	NA	NA	NA
YGL135W	654	64	0.743509	59.54	39.4	13.17	60.78	16.42	22.05	11.75
YGL136C	963	26	0.414979	NA	NA	NA	NA	NA	NA	NA
YGL137W	2870	24	0.376469	-26.93	-25.36	-23.6	-17.86	-6.9	4.17	10.75
YGL139W	2409	314	0.307718	51.22	41.06	13.15	45.21	7.07	3.81	-8.8
YGL140C	3660	NA	NA	1.62	0.53	-7.37	4.89	-9.02	1.58	3.64
YGL141W	2733	61	0.544623	NA	NA	NA	NA	NA	NA	NA
YGL142C	1851	55	0.457285	20.88	3.82	32.21	25.88	21.26	6.57	3.67
YGL143C	1242	31	0.346693	NA	NA	NA	NA	NA	NA	NA
YGL144C	2058	48	0.70287	NA	NA	NA	NA	NA	NA	NA
YGL145W	2106	70	0.426879	NA	NA	NA	NA	NA	NA	NA
YGL146C	936	114	0.536519	NA	NA	NA	NA	NA	NA	NA
YGL147C	576	17	0.457133	15.19	-2.1	0.65	-2.1	-10.03	6.46	8.16
YGL148W	1131	35	0.337154	-18.77	-14.18	24.94	19.43	56.98	40.94	7.99
YGL150C	4470	146	0.550637	NA	NA	NA	NA	NA	NA	NA
YGL151W	3399	45	0.349959	NA	NA	NA	NA	NA	NA	NA
YGL152C	678	NA	NA	NA	NA	NA	NA	NA	NA	NA
YGL153W	1026	16	0.408675	NA	NA	NA	NA	NA	NA	NA
YGL154C	819	20	0.245318	NA	NA	NA	NA	NA	NA	NA
YGL155W	1131	136	0.628618	1.57	-2.2	-4.78	15.18	1.12	8.51	14.53
YGL156W	3252	NA	NA	NA	NA	NA	NA	NA	NA	NA
YGL157W	1044	49	0.605019	-1.4	7.76	-23.3	7.76	-17.87	7.36	19.27
YGL158W	1539	388	0.812027	NA	NA	NA	NA	NA	NA	NA
YGL159W	1113	7	0.340248	NA	NA	NA	NA	NA	NA	NA
YGL160W	1713	113	0.50363	18.68	-2.71	-6.09	23.25	0.88	18.01	14.64
YGL161C	933	85	0.563206	-13.14	-35.05	21.68	40.7	11.4	16.68	12.71
YGL162W	900	147	0.486857	NA	NA	NA	NA	NA	NA	NA
YGL163C	2697	123	0.390151	NA	NA	NA	NA	NA	NA	NA
YGL164C	1323	65	0.419178	NA	NA	NA	NA	NA	NA	NA
YGL165C	579	NA	NA	NA	NA	NA	NA	NA	NA	NA
YGL166W	678	21	0.404592	6.53	13.04	10.59	13.97	-9.94	-59.02	-43.73
YGL167C	2853	376	0.495801	67.13	20.41	21.13	28.97	19.7	-1.51	0.86
YGL169W	1281	59	0.218207	3.23	2.74	10.11	14.12	16.55	4.72	-1.47
YGL171W	1695	36	0.536436	NA	NA	NA	NA	NA	NA	NA
YGL172W	1419	32	0.543069	1.29	5.1	5.1	7	6.97	20.41	16.26
YGL173C	4587	NA	NA	82.55	-2.24	26.76	29.93	15.37	2.64	-4.32
YGL174W	801	17	0.390309	NA	NA	NA	NA	NA	NA	NA
YGL175C	1038	59	0.317717	NA	NA	NA	NA	NA	NA	NA
YGL176C	1665	45	0.495382	NA	NA	NA	NA	NA	NA	NA
YGL178W	3220	NA	NA	NA	NA	NA	NA	NA	NA	NA
YGL179C	1683	88	0.405826	NA	NA	NA	NA	NA	NA	NA
YGL180W	2694	563	0.480336	NA	NA	NA	NA	NA	NA	NA
YGL181W	1191	47	0.558505	-0.26	8.66	-4.52	10.16	-1.45	7.29	7.79
YGL182C	324	11	0.384392	NA	NA	NA	NA	NA	NA	NA
YGL184C	1398	NA	NA	NA	NA	NA	NA	NA	NA	NA
YGL185C	1140	9	0.579549	NA	NA	NA	NA	NA	NA	NA
YGL186C	1740	32	0.455344	17.77	5.07	16.07	14.21	37.49	39.06	28.28
YGL187C	468	463	0.523871	19.66	-17.45	8.93	27.53	7.4	23.02	16.05
YGL189C	360	23	0.650319	17.12	2.14	1.77	19.9	16.31	33.34	32.95
YGL190C	1581	545	0.518135	NA	NA	NA	NA	NA	NA	NA
YGL191W	390	103	0.718047	-13.86	11.58	0.13	12.74	21.99	19.77	8.32
YGL192W	1803	46	0.288703	NA	NA	NA	NA	NA	NA	NA
YGL193C	312	NA	NA	NA	NA	NA	NA	NA	NA	NA
YGL194C	1359	61	0.581134	NA	NA	NA	NA	NA	NA	NA
YGL194C-A	243	255	0.67819	-7.99	10.53	-13.25	10.53	-0.88	-2.29	-10.71
YGL195W	8019	NA	NA	18.76	18.76	-4.06	18.76	-8.68	-7.53	6.51
YGL196W	1287	65	0.39035	7.41	1.55	4.7	8.88	16.09	9.72	6.52
YGL197W	4464	NA	NA	NA	NA	NA	NA	NA	NA	NA
YGL198W	708	7	0.593769	NA	NA	NA	NA	NA	NA	NA
YGL199C	471	218	0.339587	NA	NA	NA	NA	NA	NA	NA
YGL200C	612	61	0.484778	27.28	37.07	-2.33	37.35	9.83	26.45	49.82
YGL201C	3054	67	0.410384	NA	NA	NA	NA	NA	NA	NA
YGL202W	1503	123	0.559459	72.67	17.54	-5.27	78.8	20.81	10.03	3.63
YGL203C	2190	77	0.468803	NA	NA	NA	NA	NA	NA	NA
YGL204C	306	84	0.396788	NA	NA	NA	NA	NA	NA	NA
YGL205W	2247	NA	NA	NA	NA	NA	NA	NA	NA	NA
YGL206C	4962	113	0.415735	11.23	5.62	22.2	16.77	12.84	3.95	-4.76
YGL207W	3108	106	0.365792	17.82	1.76	7.62	12.8	10.15	5.66	10.86
YGL208W	1248	50	0.304233	NA	NA	NA	NA	NA	NA	NA
YGL209W	1149	47	0.443658	NA	NA	NA	NA	NA	NA	NA
YGL210W	669	20	0.395219	12.61	1.15	5.09	4.26	-4.16	-5.75	5.44
YGL211W	1080	23	0.403657	14.63	10.86	-1.3	12.96	5.17	9.52	1.58
YGL212W	951	34	0.419329	NA	NA	NA	NA	NA	NA	NA
YGL213C	1194	17	0.617943	9.51	4.09	5.49	4.09	4.44	11.49	10.63
YGL215W	1359	472	0.779726	87.81	3.21	20.81	36.76	21.2	24.65	13.8
YGL216W	2418	267	0.44519	NA	NA	NA	NA	NA	NA	NA
YGL218W	651	NA	NA	NA	NA	NA	NA	NA	NA	NA
YGL219C	1380	27	0.432008	NA	NA	NA	NA	NA	NA	NA
YGL220W	363	NA	NA	NA	NA	NA	NA	NA	NA	NA
YGL221C	867	11	0.385689	11.27	0	10.22	8.66	7.6	14.54	15.88
YGL222C	528	78	0.323635	NA	NA	NA	NA	NA	NA	NA
YGL223C	1254	5	NA	1.07	10.11	NA	NA	9.04	22.19	4.42
YGL224C	843	102	0.322869	10.08	1.07	7.32	16.82	18.69	22.71	18.33
YGL225W	1014	41	0.401476	36.27	13.63	3.98	43.91	-9.73	17.36	20.26
YGL226C-A	410	34	0.649973	34.68	21	29.73	38.11	8.66	9.34	35.61
YGL226W	372	5	NA	NA	NA	NA	NA	NA	NA	NA
YGL227W	2877	45	0.519396	NA	NA	NA	NA	NA	NA	NA
YGL228W	1734	46	0.494596	-0.86	3.79	5.51	6.91	20.4	17	11.36
YGL229C	2457	229	0.646784	NA	NA	NA	NA	NA	NA	NA
YGL230C	444	17	0.570152	NA	NA	NA	NA	NA	NA	NA
YGL231C	573	11	0.60815	10.05	21.42	27.67	21.42	18.84	-1.38	8.93
YGL232W	928	9	0.524514	NA	NA	NA	NA	NA	NA	NA
YGL233W	2733	46	0.565022	NA	NA	NA	NA	NA	NA	NA
YGL234W	2409	18	0.448504	24.61	2.79	42.23	33.54	13.44	-6.6	7.89
YGL236C	2010	9	0.378347	NA	NA	NA	NA	NA	NA	NA
YGL237C	798	84	0.448464	NA	NA	NA	NA	NA	NA	NA
YGL238W	2883	3	NA	NA	NA	NA	NA	NA	NA	NA
YGL240W	753	NA	NA	NA	NA	NA	NA	NA	NA	NA
YGL241W	3015	22	0.690714	NA	NA	NA	NA	NA	NA	NA
YGL242C	546	55	0.377326	-12.17	-15.8	3.51	13.34	-6.65	-17.45	-21.2
YGL243W	1203	NA	NA	NA	NA	NA	NA	NA	NA	NA
YGL244W	1677	46	0.777289	NA	NA	NA	NA	NA	NA	NA
YGL245W	2127	15	0.582375	-24.84	-19.35	-4.1	-11.78	42.34	54.8	53.66
YGL246C	1164	29	0.426464	-2.45	-3.44	5.62	6.35	-0.79	-5.19	10.21
YGL247W	594	2	NA	NA	NA	NA	NA	NA	NA	NA
YGL248W	1110	64	0.304988	-2.25	-2.1	4.23	3.25	3.02	-12.6	-6.48
YGL250W	726	4	NA	NA	NA	NA	NA	NA	NA	NA
YGL251C	3716	NA	NA	NA	NA	NA	NA	NA	NA	NA
YGL252C	1767	13	0.505906	1.74	2.48	7.82	9.65	12.1	5.04	-8.48
YGL253W	1461	47	0.711612	0.77	9.84	3.77	9.84	34.99	52.5	55.32
YGL254W	900	9	0.60016	-3.05	-3.05	-2.65	-0.32	-1.48	1.01	9.84
YGL255W	1131	45	0.317944	-10.61	-7.55	-5.14	0.33	0.24	-6.81	12.14
YGL256W	1149	498	0.826055	52.2	11.53	6.98	26.55	18.38	10.45	2.6
YGL257C	1677	109	0.354412	4.16	0.28	-5.32	6.25	-4.02	7.02	-14.55
YGL258W	621	667	0.419135	NA	NA	NA	NA	NA	NA	NA
YGL263W	1143	12	0.395018	NA	NA	NA	NA	NA	NA	NA
YGR001C	902	9	0.61049	-7.19	2.41	NA	NA	16.03	17.98	20.13
YGR002C	1431	9	0.436051	NA	NA	NA	NA	NA	NA	NA
YGR003W	2235	28	0.320765	NA	NA	NA	NA	NA	NA	NA
YGR004W	1389	60	0.262675	5.73	6.16	-1.23	7.23	0.72	11.12	15.07
YGR005C	1203	30	0.401954	NA	NA	NA	NA	NA	NA	NA
YGR006W	756	5	NA	NA	NA	NA	NA	NA	NA	NA
YGR007W	972	31	0.248549	13.17	6.82	-4.01	14.1	-17.29	-6.36	12.2
YGR008C	255	87	0.628561	-0.03	3.41	-10.43	11.54	5.48	10.61	7.87
YGR009C	1956	33	0.47679	NA	NA	NA	NA	NA	NA	NA
YGR012W	1182	29	0.33774	-1.52	-1.86	-1.95	5.44	7.15	12.48	10.27
YGR013W	1863	23	0.305694	NA	NA	NA	NA	NA	NA	NA
YGR014W	3921	NA	NA	8.66	19.01	NA	NA	12.99	1.74	7.62
YGR015C	987	NA	NA	NA	NA	NA	NA	NA	NA	NA
YGR016W	573	4	NA	NA	NA	NA	NA	NA	NA	NA
YGR017W	894	159	0.498678	26.29	4.66	-0.26	25.13	7.16	19.12	15.03
YGR018C	330	26	0.634307	NA	NA	NA	NA	NA	NA	NA
YGR019W	1416	38	0.732432	3.7	-2.79	3.2	4.55	0.09	12.79	11.08
YGR020C	357	64	0.675533	23.31	0.37	16.62	51.74	19.44	18.48	7.72
YGR021W	873	48	0.382758	NA	NA	NA	NA	NA	NA	NA
YGR023W	1656	152	0.363831	NA	NA	NA	NA	NA	NA	NA
YGR024C	714	64	0.322103	-8.3	-6.53	-9.73	-6.53	1	4.21	16.42
YGR026W	837	NA	NA	NA	NA	NA	NA	NA	NA	NA
YGR027C	327	347	0.603248	16.92	-6.59	8.98	12.75	22.51	33.78	23.59
YGR028W	1089	150	0.444722	-32.68	-18.13	NA	NA	17.94	12.3	10.44
[truncated: 3,648 more rows]

## Sheet: RiboSeQ_ded1-cs_for_Fig4
YORF	mrnaWT	riboWT	mrnaded1_cs	riboded1_cs	mrnaChange	riboChange	teWT	teded1_cs	teChange	LogFDR	Gene	Description
YAL012W	10.7	11.957	10.4	12.43	-0.332502	0.47791	1.26598	2.07639	0.81041	-2.00406	CYS3	Cystathionine gamma-lyase, catalyzes one of the two reactions involved in the transsulfuration pathway that yields cysteine from homocysteine with the intermediary formation of cystathionine
YAL065C	3.7	2.483	4.9	2.34	1.14009	-0.13918	-1.25841	-2.53768	-1.27927	-0.32222		Putative protein of unknown function; has homology to FLO1; possible pseudogene
YAL063C	6.6	5.339	7.1	7.03	0.525791	1.69025	-1.22196	-0.0575	1.16446	-1.28573	FLO9	Lectin-like protein with similarity to Flo1p, thought to be expressed and involved in flocculation
YAL062W	5.7	5.063	5.1	5.39	-0.627041	0.33101	-0.653654	0.30439	0.95805	-0.57103	GDH3	NADP(+)-dependent glutamate dehydrogenase, synthesizes glutamate from ammonia and alpha-ketoglutarate; rate of alpha-ketoglutarate utilization differs from Gdh1p; expression regulated by nitrogen and carbon sources
YAL061W	8.4	9.65	6.5	8.15	-1.81762	-1.49848	1.2901	1.60924	0.31914	-0.28433	BDH2	Putative medium-chain alcohol dehydrogenase with similarity to BDH1; transcription induced by constitutively active PDR1 and PDR3
YAL060W	9.1	8.841	8.8	8.87	-0.268251	0.02613	-0.234778	0.0596	0.29438	-0.26784	BDH1	NAD-dependent (R,R)-butanediol dehydrogenase, catalyzes oxidation of (R,R)-2,3-butanediol to (3R)-acetoin, oxidation of meso-butanediol to (3S)-acetoin, and reduction of acetoin; enhances use of 2,3-butanediol as an aerobic carbon source
YAL059W	9	8.682	8.9	9.24	-0.122893	0.56025	-0.333358	0.34979	0.68314	-1.28068	ECM1	Pre-ribosomal factor involved in 60S ribosomal protein subunit export; associates with the pre-60S particle; shuttles between the nucleus and cytoplasm
YAL058W	8	7.185	8	7.01	0.003971	-0.17567	-0.85826	-1.0379	-0.17964	-0.10018	CNE1	Calnexin; integral membrane ER chaperone involved in folding and quality control of glycoproteins; chaperone activity is inhibited by Mpd1p, with which Cne1p interacts; 24% identical to mammalian calnexin; Ca+ binding not yet shown in yeast
YAL056W	9.2	8.059	9.4	7.1	0.169843	-0.95644	-1.1484	-2.27469	-1.12629	-2.1556	GPB2	Multistep regulator of cAMP-PKA signaling; inhibits PKA downstream of Gpa2p and Cyr1p, thereby increasing cAMP dependency; inhibits Ras activity through direct interactions with Ira1p/2p; regulated by G-alpha protein Gpa2p; homolog of Gpb1p
YAL055W	5.9	5.922	6	6.12	0.090734	0.19651	0.011944	0.11772	0.10578	-0.04999	PEX22	Putative peroxisomal membrane protein required for import of peroxisomal proteins, functionally complements a Pichia pastoris pex22 mutation
YAL054C	6.1	5.135	6.2	6.46	0.139509	1.3272	-0.963824	0.22386	1.18769	-1.19716	ACS1	Acetyl-coA synthetase isoform which, along with Acs2p, is the nuclear source of acetyl-coA for histone acetlyation; expressed during growth on nonfermentable carbon sources and under aerobic conditions
YAL053W	9.7	10.331	9.9	10.6	0.211915	0.2651	0.612781	0.66596	0.05318	-0.05066	FLC2	Putative FAD transporter; required for uptake of FAD into endoplasmic reticulum; involved in cell wall maintenance
YAL051W	7.5	7.546	7.9	8.08	0.397291	0.53646	0.037633	0.1768	0.13917	-0.11659	OAF1	Oleate-activated transcription factor, acts alone and as a heterodimer with Pip2p; activates genes involved in beta-oxidation of fatty acids and peroxisome organization and biogenesis
YAL049C	8.6	8.352	7.9	8.31	-0.67855	-0.04378	-0.24857	0.3862	0.63477	-0.93274	AIM2	Cytoplasmic protein involved in mitochondrial function or organization; null mutant displays reduced frequency of mitochondrial genome loss; potential Hsp82p interactor
YAL048C	7	6.512	6.9	6.91	-0.059442	0.40089	-0.494903	-0.03458	0.46033	-0.28334	GEM1	Evolutionarily-conserved tail-anchored outer mitochondrial membrane GTPase which regulates mitochondrial morphology; cells lacking Gem1p contain collapsed, globular, or grape-like mitochondria; not required for pheromone-induced cell death
YAL047C	6.7	6.369	7.1	5.91	0.452954	-0.46141	-0.321249	-1.23561	-0.91436	-0.91881	SPC72	Component of the cytoplasmic Tub4p (gamma-tubulin) complex, binds spindle pole bodies and links them to microtubules; has roles in astral microtubule formation and stabilization
YAL046C	7.3	7.275	7.5	8.18	0.197311	0.90938	-0.043533	0.66854	0.71207	-0.9887	AIM1	Protein involved in mitochondrial function or organization; null mutant displays elevated frequency of mitochondrial genome loss
YAL044W-A	7.7	7.348	8	8.36	0.350103	1.01261	-0.330005	0.3325	0.66251	-0.70159		Putative protein of unknown function; similar to S. pombe uvi31 which is a putative DNA repair protein
YAL044C	10.5	10.505	9.4	10.47	-1.07244	-0.03246	0.04681	1.08679	1.03998	-2.64351	GCV3	H subunit of the mitochondrial glycine decarboxylase complex, required for the catabolism of glycine to 5,10-methylene-THF; also required for all protein lipoylation; expression is regulated by levels of 5,10-methylene-THF
YAL043C	8.7	9.222	8.9	9.57	0.127056	0.35196	0.482176	0.70708	0.2249	-0.23188	PTA1	Subunit of holo-CPF, a multiprotein complex and functional homolog of mammalian CPSF, required for the cleavage and polyadenylation of mRNA and snoRNA 3' ends; involved in pre-tRNA processing; binds to the phosphorylated CTD of RNAPII
YAL042W	10.4	10.452	10.2	8.6	-0.250511	-1.84843	0.006724	-1.5912	-1.59792	-4.61631	ERV46	Protein localized to COPII-coated vesicles, forms a complex with Erv41p; involved in the membrane fusion stage of transport
YAL041W	8.8	8.649	9.2	7.36	0.393135	-1.28984	-0.195756	-1.87874	-1.68298	-6.49281	CDC24	Guanine nucleotide exchange factor (GEF or GDP-release factor) for Cdc42p; required for polarity establishment and maintenance, and mutants have morphological defects in bud formation and shmooing
YAL040C	7.8	8.149	8.1	6.52	0.251175	-1.63011	0.299277	-1.582	-1.88128	-4.50929	CLN3	G1 cyclin involved in cell cycle progression; activates Cdc28p kinase to promote the G1 to S phase transition; plays a role in regulating transcription of the other G1 cyclins, CLN1 and CLN2; regulated by phosphorylation and proteolysis
YAL039C	9.1	8.65	8.8	8.6	-0.272405	-0.04514	-0.470908	-0.24365	0.22726	-0.18219	CYC3	Cytochrome c heme lyase (holocytochrome c synthase), attaches heme to apo-cytochrome c (Cyc1p or Cyc7p) in the mitochondrial intermembrane space; human ortholog may have a role in microphthalmia with linear skin defects (MLS)
YAL038W	14.9	16.861	15.1	17.7	0.149562	0.84112	1.91944	2.611	0.69156	-1.66279	CDC19	Pyruvate kinase, functions as a homotetramer in glycolysis to convert phosphoenolpyruvate to pyruvate, the input for aerobic (TCA cycle) or anaerobic (glucose fermentation) respiration
YAL037W	5.4	3.655	4.4	2.43	-0.949416	-1.22664	-1.73552	-2.01275	-0.27723	-0.06125		Putative protein of unknown function
YAL036C	9.6	9.591	9.9	10.37	0.293847	0.78121	-0.035059	0.4523	0.48736	-0.64828	RBG1	Member of the DRG family of GTP-binding proteins; associates with translating ribosomes; interacts with Tma46p, Ygr250cp, Gir2p and Yap1p via two-hybrid
YAL035W	11.2	12.024	11.4	13.11	0.266796	1.0834	0.86793	1.68454	0.81661	-2.12731	FUN12	GTPase, required for general translation initiation by promoting Met-tRNAiMet binding to ribosomes and ribosomal subunit joining; homolog of bacterial IF2
YAL034W-A	5.9	5.711	5.9	6.2	-0.042275	0.49205	-0.224768	0.30956	0.53432	-0.33382	MTW1	Essential component of the MIND kinetochore complex (Mtw1p Including Nnf1p-Nsl1p-Dsn1p) which joins kinetochore subunits contacting DNA to those contacting microtubules; critical to kinetochore assembly
YAL034C	6.1	5.177	6.3	5.9	0.159005	0.71882	-0.962886	-0.40307	0.55982	-0.29268	FUN19	Non-essential protein of unknown function; expression induced in response to heat stress
YAL033W	7.8	7.613	7.9	8.45	0.100767	0.83824	-0.176961	0.56051	0.73747	-1.08097	POP5	Subunit of both RNase MRP, which cleaves pre-rRNA, and nuclear RNase P, which cleaves tRNA precursors to generate mature 5' ends
YAL032C	7.5	7.882	7.7	8.67	0.229743	0.78388	0.391275	0.94541	0.55414	-0.79682	PRP45	Protein required for pre-mRNA splicing; associates with the spliceosome and interacts with splicing factors Prp22p and Prp46p; orthologous to human transcriptional coactivator SKIP and can activate transcription of a reporter gene
YAL031C	7.5	7.665	7.8	6.96	0.291482	-0.70625	0.124274	-0.87346	-0.99773	-1.65675	GIP4	Cytoplasmic Glc7-interacting protein whose overexpression relocalizes Glc7p from the nucleus and prevents chromosome segregation; potential Cdc28p substrate
YAL030W	6.7	7.073	6.8	7.64	0.082861	0.5706	0.336548	0.82429	0.48774	-0.41271	SNC1	Vesicle membrane receptor protein (v-SNARE) involved in the fusion between Golgi-derived secretory vesicles with the plasma membrane; proposed to be involved in endocytosis; member of the synaptobrevin/VAMP family of R-type v-SNARE proteins
YAL029C	9.5	8.825	9.7	7.74	0.184042	-1.08059	-0.6597	-1.92433	-1.26463	-4.01112	MYO4	One of two type V myosin motors (along with MYO2) involved in actin-based transport of cargos; required for mRNA transport, including ASH1 mRNA, and facilitating the growth and movement of ER tubules into the growing bud along with She3p
YAL028W	5.8	5.009	6.1	3.9	0.367371	-1.10777	-0.75155	-2.22669	-1.47514	-0.81271	FRT2	Tail-anchored ER membrane protein, interacts with homolog Frt1p; promotes growth in conditions of high Na+, alkaline pH, or cell wall stress, possibly via a role in posttranslational translocation; potential Cdc28p substrate
YAL027W	6.5	5.953	6.5	5.45	-0.023049	-0.5015	-0.556473	-1.03492	-0.47845	-0.2351	SAW1	Protein involved in Rad1p/Rad10p-dependent removal of 3'-nonhomologous tails during double-strand break repair via single-strand annealing; green fluorescent protein (GFP)-fusion protein localizes to the nucleus
YAL026C-A	6.3	5.369	5.8	3.64	-0.55724	-1.72853	-0.942483	-2.11377	-1.17129	-0.67189		Dubious open reading frame unlikely to encode a protein, based on available experimental and comparative sequence data; partially overlaps the uncharacterized ORF YAL027W and the verified gene DRS2
YAL026C	9	9.385	9	8.06	0.048301	-1.32939	0.422386	-0.9553	-1.37769	-4.07477	DRS2	Aminophospholipid translocase (flippase) that maintains membrane lipid asymmetry in post-Golgi secretory vesicles; contributes to clathrin-coated vesicle formation and endocytosis; mutations in human homolog ATP8B1 result in liver disease
YAL025C	9.8	9.619	10	9.58	0.136167	-0.03665	-0.215515	-0.38833	-0.17282	-0.19561	MAK16	Essential nuclear protein, constituent of 66S pre-ribosomal particles; required for maturation of 25S and 5.8S rRNAs; required for maintenance of M1 satellite double-stranded RNA of the L-A virus
YAL024C	7.2	7.226	7.2	7.31	0.002774	0.0801	0.027885	0.10521	0.07732	-0.05048	LTE1	Protein similar to GDP/GTP exchange factors but without detectable GEF activity; required for asymmetric localization of Bfa1p at daughter-directed spindle pole bodies and for mitotic exit at low temperatures
YAL023C	10.4	11.477	10.4	9.46	0.042064	-2.02085	1.12167	-0.94124	-2.06291	-6.66124	PMT2	Protein O-mannosyltransferase, transfers mannose residues from dolichyl phosphate-D-mannose to protein Ser/Thr residues; involved in ER quality control; acts in a complex with Pmt1p, can instead interact with Pmt5; target for new antifungal
YAL022C	9.4	8.856	9.3	7.29	-0.10112	-1.56133	-0.512159	-1.97237	-1.46021	-3.80113	FUN26	Nucleoside transporter with broad nucleoside selectivity; localized to intracellular membranes
YAL021C	8.8	10.065	8.9	10.27	0.1384	0.2015	1.31275	1.37585	0.0631	-0.05992	CCR4	Component of the CCR4-NOT transcriptional complex, which is involved in regulation of gene expression; component of the major cytoplasmic deadenylase, which is involved in mRNA poly(A) tail shortening
YAL020C	7.8	6.503	8.3	6.94	0.507953	0.43469	-1.291	-1.36426	-0.07326	-0.04205	ATS1	Protein required, with Elongator complex, Kti11p, and Kti12p, for modification of wobble nucleosides in tRNA; has a potential role in regulatory interactions between microtubules and the cell cycle
YAL019W	9	9.163	9.3	8.2	0.369513	-0.96281	0.204055	-1.12827	-1.33233	-4.57774	FUN30	Conserved member of the Snf2p family with ATP-dependent chromatin remodeling activity; has a role in silencing; potential Cdc28p substrate; authentic, non-tagged protein is detected in purified mitochondria in high-throughput studies
YAL017W	8.6	9.201	8.6	7.45	-0.056311	-1.75218	0.583625	-1.11224	-1.69587	-6.30283	PSK1	One of two (see also PSK2) PAS domain containing S/T protein kinases; coordinately regulates protein synthesis and carbohydrate metabolism and storage in response to a unknown metabolite that reflects nutritional status
YAL016W	9.9	10.549	10	9.29	0.075917	-1.25674	0.623948	-0.70871	-1.33266	-4.91502	TPD3	Regulatory subunit A of the heterotrimeric protein phosphatase 2A (PP2A), which also contains regulatory subunit Cdc55p and either catalytic subunit Pph21p or Pph22p; required for cell morphogenesis and transcription by RNA polymerase III
YAL015C	7.5	7.265	7.8	7.58	0.260223	0.31945	-0.2845	-0.22528	0.05922	-0.03938	NTG1	DNA N-glycosylase and apurinic/apyrimidinic (AP) lyase involved in base excision repair; acts in both nucleus and mitochondrion; creates a double-strand break at mtDNA origins that stimulates replication in response to oxidative stress
YAL014C	8.2	6.643	8.4	6.28	0.189234	-0.36807	-1.55628	-2.11359	-0.55731	-0.60812	SYN8	Endosomal SNARE related to mammalian syntaxin 8
YAL013W	8.5	8.345	8.8	8.21	0.390362	-0.13296	-0.109704	-0.63302	-0.52332	-0.7787	DEP1	Transcriptional modulator involved in regulation of structural phospholipid biosynthesis genes and metabolically unrelated genes, as well as maintenance of telomeres, mating efficiency, and sporulation
YAL011W	7	6.849	7.5	7.55	0.496587	0.69826	-0.189732	0.01194	0.20167	-0.13201	SWC3	Protein of unknown function, component of the SWR1 complex, which exchanges histone variant H2AZ (Htz1p) for chromatin-bound histone H2A; required for formation of nuclear-associated array of smooth endoplasmic reticulum known as karmellae
YAL010C	7.1	7.001	6.8	7.27	-0.212102	0.26545	-0.059998	0.41755	0.47755	-0.4261	MDM10	Subunit of both the ERMES complex that links the ER to mitochondria, and of the mitochondrial sorting and assembly machinery (SAM complex) that functions in import and assembly of outer membrane beta-barrel proteins
YAL009W	7.3	5.849	7.4	3.73	0.107695	-2.11656	-1.46535	-3.68961	-2.22426	-2.88299	SPO7	Putative regulatory subunit of Nem1p-Spo7p phosphatase holoenzyme, regulates nuclear growth by controlling phospholipid biosynthesis, required for normal nuclear envelope morphology, premeiotic replication, and sporulation
YAL008W	7.2	7.852	6.5	8.12	-0.669921	0.26543	0.670645	1.60599	0.93535	-1.37908	FUN14	Mitochondrial protein of unknown function
YAL007C	8.8	9.625	8.8	8.85	-0.036895	-0.77694	0.808307	0.06827	-0.74004	-1.75456	ERP2	Protein that forms a heterotrimeric complex with Erp1p, Emp24p, and Erv25p; member, along with Emp24p and Erv25p, of the p24 family involved in ER to Golgi transport and localized to COPII-coated vesicles
YAL005C	12.6	15.102	12.6	15.63	0.023426	0.52894	2.54533	3.05085	0.50552	-0.70092	SSA1	ATPase involved in protein folding and nuclear localization signal (NLS)-directed nuclear transport; member of heat shock protein 70 (HSP70) family; forms a chaperone complex with Ydj1p; localized to the nucleus, cytoplasm, and cell wall
YAL003W	12.3	13.53	12.5	13.99	0.179663	0.46171	1.19278	1.47483	0.28205	-0.26056	EFB1	Translation elongation factor 1 beta; stimulates nucleotide exchange to regenerate EF-1 alpha-GTP for the next elongation cycle; part of the EF-1 complex, which facilitates binding of aminoacyl-tRNA to the ribosomal A site
YAL002W	7.3	7.061	7.7	5.89	0.453395	-1.16772	-0.208539	-1.82965	-1.62111	-2.8892	VPS8	Membrane-associated protein that interacts with Vps21p to facilitate soluble vacuolar protein localization; component of the CORVET complex; required for localization and trafficking of the CPY sorting receptor; contains RING finger motif
YAL001C	7.8	6.992	8	7.48	0.253065	0.48722	-0.801408	-0.56725	0.23415	-0.18375	TFC3	Largest of six subunits of the RNA polymerase III transcription initiation factor complex (TFIIIC); part of the TauB domain of TFIIIC that binds DNA at the BoxB promoter sites of tRNA and similar genes; cooperates with Tfc6p in DNA binding
YAR002W	9.1	8.81	9.4	8.69	0.318744	-0.12219	-0.307769	-0.7487	-0.44093	-0.61468	NUP60	Subunit of the nuclear pore complex (NPC), functions to anchor Nup2p to the NPC in a process controlled by the nucleoplasmic concentration of Gsp1p-GTP; involved in nuclear export and cytoplasmic localization of specific mRNAs such as ASH1
YAR002C-A	9.6	10.157	9.7	10.49	0.039358	0.33726	0.515127	0.81303	0.2979	-0.41403	ERP1	Protein that forms a heterotrimeric complex with Erp2p, Emp24p, and Erv25p; member, along with Emp24p and Erv25p, of the p24 family involved in ER to Golgi transport and localized to COPII-coated vesicles
YAR003W	8.1	6.771	8.1	5.75	-0.058324	-1.01859	-1.35043	-2.3107	-0.96027	-0.86782	SWD1	Subunit of the COMPASS (Set1C) complex, which methylates histone H3 on lysine 4 and is required in transcriptional silencing near telomeres; WD40 beta propeller superfamily member with similarity to mammalian Rbbp7
YAR007C	8.8	9.256	8.5	9.76	-0.307981	0.50776	0.494163	1.3099	0.81574	-2.25323	RFA1	Subunit of heterotrimeric Replication Protein A (RPA), which is a highly conserved single-stranded DNA binding protein involved in DNA replication, repair, and recombination
YAR008W	7.3	6.077	7.1	6.63	-0.189361	0.55444	-1.19887	-0.45506	0.7438	-0.66306	SEN34	Subunit of the tRNA splicing endonuclease, which is composed of Sen2p, Sen15p, Sen34p, and Sen54p; Sen34p contains the active site for tRNA 3' splice site cleavage and has similarity to Sen2p and to Archaeal tRNA splicing endonuclease
YAR009C	10.4	8.224	9.8	8.94	-0.594687	0.71886	-2.21407	-0.90052	1.31355	-2.20517		Retrotransposon TYA Gag and TYB Pol genes; in YARCTY1-1 TYB is mutant and probably non-functional
YAR010C	8.1	8.882	8	7.78	-0.10118	-1.10535	0.807982	-0.19619	-1.00417	-1.97663		Retrotransposon TYA Gag gene co-transcribed with TYB Pol; in YARCTY1-1 TYB is mutant and probably non-functional
YAR014C	9.2	8.954	9.6	7.38	0.312314	-1.57215	-0.288568	-2.17303	-1.88446	-7.11225	BUD14	Protein involved in bud-site selection, Bud14p-Glc7p complex is a cortical regulator of dynein; inhibitor of the actin assembly factor Bnr1p (formin); diploid mutants display a random budding pattern instead of the wild-type bipolar pattern
YAR015W	11.2	11.527	10.6	11.58	-0.575149	0.05661	0.319276	0.95104	0.63176	-1.37377	ADE1	N-succinyl-5-aminoimidazole-4-carboxamide ribotide (SAICAR) synthetase, required for 'de novo' purine nucleotide biosynthesis; red pigment accumulates in mutant cells deprived of adenine
YAR018C	7.8	7.49	7.8	8.12	0.007502	0.62919	-0.317434	0.30426	0.62169	-0.79148	KIN3	Nonessential protein kinase with unknown cellular role
YAR019C	6.7	7.383	7.1	7.03	0.35911	-0.35188	0.662109	-0.04888	-0.71099	-0.79629	CDC15	Protein kinase of the Mitotic Exit Network that is localized to the spindle pole bodies at late anaphase; promotes mitotic exit by directly switching on the kinase activity of Dbf2p; required for spindle disassembly after meiosis II
YAR023C	4.7	1.104	5.3	3.46	0.58232	2.35554	-3.6162	-1.84298	1.77322	-0.65057		Putative integral membrane protein, member of DUP240 gene family
YAR027W	8.2	8.425	7.8	8.61	-0.345861	0.18063	0.243914	0.7704	0.52649	-0.67201	UIP3	Putative integral membrane protein of unknown function; interacts with Ulp1p at the nuclear periphery; member of DUP240 gene family
YAR028W	7.7	7.884	7.5	8.34	-0.207973	0.45298	0.204734	0.86569	0.66095	-0.9609		Putative integral membrane protein, member of DUP240 gene family; GFP-fusion protein is induced in response to the DNA-damaging agent MMS
YAR031W	7.1	6.962	6.9	6.26	-0.153326	-0.69801	-0.10712	-0.6518	-0.54468	-0.5021	PRM9	Pheromone-regulated protein with 3 predicted transmembrane segments and an FF sequence, a motif involved in COPII binding; member of DUP240 gene family
YAR033W	6.5	6.681	6.9	4.78	0.358138	-1.89671	0.146797	-2.10805	-2.25485	-3.75889	MST28	Putative integral membrane protein, involved in vesicle formation; forms complex with Mst27p; member of DUP240 gene family; binds COPI and COPII vesicles
YAR035W	5.3	4.599	5.2	5.52	-0.045008	0.92443	-0.679294	0.29014	0.96944	-0.55501	YAT1	Outer mitochondrial carnitine acetyltransferase, minor ethanol-inducible enzyme involved in transport of activated acyl groups from the cytoplasm into the mitochondrial matrix; phosphorylated
YAR042W	8.2	8.453	8.3	8.86	0.127783	0.40439	0.24691	0.52352	0.27661	-0.29381	SWH1	Protein similar to mammalian oxysterol-binding protein; contains ankyrin repeats; localizes to the Golgi and the nucleus-vacuole junction
YAR050W	6.9	5.732	7	7.32	0.072935	1.58659	-1.15313	0.36053	1.51366	-1.64987	FLO1	Lectin-like protein involved in flocculation, cell wall protein that binds to mannose chains on the surface of other cells, confers floc-forming ability that is chymotrypsin sensitive and heat resistant; similar to Flo5p
YAR068W	4.7	5.354	5.2	5.71	0.532198	0.35406	0.668408	0.49027	-0.17814	-0.05992		Fungal-specific protein of unknown function; induced in respiratory-deficient cells
YAR071W	7.1	6.946	6.9	6.23	-0.192033	-0.718	-0.122162	-0.64812	-0.52596	-0.31307	PHO11	One of three repressible acid phosphatases, a glycoprotein that is transported to the cell surface by the secretory pathway; induced by phosphate starvation and coordinately regulated by PHO4 and PHO2
YAR073W	8.8	10.138	8.1	9.1	-0.710139	-1.04219	1.37092	1.03887	-0.33206	-0.34288	IMD1	Nonfunctional protein with homology to IMP dehydrogenase; probable pseudogene, located close to the telomere; is not expressed at detectable levels; YAR073W and YAR075W comprise a continuous reading frame in some strains of S. cerevisiae
YAR075W	7.3	8.279	6.5	7.21	-0.826116	-1.06413	0.990326	0.75232	-0.23801	-0.13681		Non-functional protein with homology IMP dehydrogenase; YAR073W/IMD1 and YAR075W comprise a continuous reading frame in some strains of S. cerevisiae.
Q0045	5.9	7.857	5.7	7.63	-0.24722	-0.23064	1.9241	1.94068	0.01658	-0.00808	NA	NA
Q0070	5.3	7.025	5.1	7.22	-0.251173	0.19949	1.71145	2.16212	0.45067	-0.25913	NA	NA
Q0065	4.9	6.652	4.5	6.92	-0.339108	0.27127	1.77625	2.38662	0.61038	-0.36374	NA	NA
Q0055	6.1	5.191	5.9	7.33	-0.269787	2.13648	-0.940981	1.46528	2.40627	-3.05146	NA	NA
Q0050	6.6	6.794	6.5	7.47	-0.09047	0.67644	0.203284	0.9702	0.76691	-0.44928	NA	NA
Q0105	4.8	7.881	4.4	7.03	-0.376055	-0.84915	3.1166	2.64351	-0.47309	-0.29129	NA	NA
Q0130	6	6.447	5.9	5.61	-0.106646	-0.84169	0.467792	-0.26725	-0.73504	-0.29814	NA	NA
Q0160	5.2	2.037	5	4.31	-0.199559	2.27449	-3.1669	-0.69285	2.47405	-1.10292	NA	NA
Q0250	4.3	6.755	4.5	6.57	0.236427	-0.18832	2.4423	2.01755	-0.42475	-0.22644	NA	NA
YER054C	5.7	5.952	5	4.44	-0.715455	-1.5134	0.212261	-0.58568	-0.79794	-0.35389	GIP2	Putative regulatory subunit of the protein phosphatase Glc7p, involved in glycogen metabolism; contains a conserved motif (GVNK motif) that is also found in Gac1p, Pig1p, and Pig2p
YER114C	8.5	9.022	8.8	7.65	0.316984	-1.37414	0.566591	-1.12454	-1.69113	-6.35157	BOI2	Protein implicated in polar growth, functionally redundant with Boi1p; interacts with bud-emergence protein Bem1p; contains an SH3 (src homology 3) domain and a PH (pleckstrin homology) domain
YER169W	9.4	8.798	9.8	6.94	0.365259	-1.86032	-0.608928	-2.8345	-2.22558	-10.3287	RPH1	JmjC domain-containing histone demethylase which can specifically demethylate H3K36 tri- and dimethyl modification states; transcriptional repressor of PHR1; Rph1p phosphorylation during DNA damage is under control of the MEC1-RAD53 pathway
YEL077C	7.8	5.373	6.8	5.62	-1.03239	0.24278	-2.45389	-1.17871	1.27518	-1.32113		Helicase-like protein encoded within the telomeric Y' element
YEL076C-A	4.8	3.727	4.7	2.93	-0.161044	-0.79425	-1.1202	-1.75341	-0.63321	-0.17524		Putative protein of unknown function
YEL076C	5	4.287	5.1	3.92	0.111501	-0.37147	-0.72231	-1.20528	-0.48297	-0.16489		Putative protein of unknown function
YEL075W-A	4.3	-2.333	4.2	1.59	-0.161586	3.92271	-6.67171	-2.58742	4.08429	-0.92967		Dubious open reading frame unlikely to encode a functional protein, based on available experimental and comparative sequence data
YEL073C	7.2	6.123	4.6	3.76	-2.66284	-2.36166	-1.08996	-0.78878	0.30118	-0.12015		Putative protein of unknown function; located adjacent to ARS503 and the telomere on the left arm of chromosome V; regulated by inositol/choline
YEL072W	6.1	2.249	5.6	0.48	-0.441158	-1.76461	-3.82042	-5.14388	-1.32345	-0.28724	RMD6	Protein required for sporulation
YEL071W	11	11.481	11.1	11.74	0.091561	0.2603	0.503593	0.67233	0.16874	-0.23507	DLD3	D-lactate dehydrogenase, part of the retrograde regulon which consists of genes whose expression is stimulated by damage to mitochondria and reduced in cells grown with glutamate as the sole nitrogen source, located in the cytoplasm
YEL068C	5.8	5.776	5.9	5.64	0.153409	-0.13384	0.023767	-0.26349	-0.28725	-0.12515		Dubious open reading frame unlikely to encode a functional protein, based on available experimental and comparative sequence data
YEL066W	7.1	8.002	7.1	8.44	-0.007724	0.44063	0.877	1.32536	0.44836	-0.56521	HPA3	D-Amino acid N-acetyltransferase, catalyzes N-acetylation of D-amino acids through ordered bi-bi mechanism in which acetyl-CoA is first substrate bound and CoA is last product liberated; similar to Hpa2p, acetylates histones weakly in vitro
YEL065W	8.7	7.81	7.9	7.77	-0.771292	-0.04492	-0.879001	-0.15263	0.72637	-0.48946	SIT1	Ferrioxamine B transporter, member of the ARN family of transporters that specifically recognize siderophore-iron chelates; transcription is induced during iron deprivation and diauxic shift; potentially phosphorylated by Cdc28p
YEL064C	6.6	5.926	6.3	6.01	-0.35988	0.08236	-0.684232	-0.242	0.44224	-0.28548	AVT2	Putative transporter, member of a family of seven S. cerevisiae genes (AVT1-7) related to vesicular GABA-glycine transporters
YEL063C	9.2	10.15	9.3	9.66	0.175634	-0.49263	0.975814	0.30755	-0.66826	-1.32343	CAN1	Plasma membrane arginine permease, requires phosphatidyl ethanolamine (PE) for localization, exclusively associated with lipid rafts; mutation confers canavanine resistance
YEL062W	7.3	6.653	7.3	7.21	-0.0413	0.55961	-0.668294	-0.06738	0.60091	-0.68304	NPR2	Component of an evolutionarily conserved Npr2/3 complex that mediates downregulation of TORC1 activity in response to amino acid limitation; homolog of human NPRL2; target of Grr1p (E3 ligase); required for growth on urea and proline
YEL061C	7.1	6.855	8.1	7.17	0.966847	0.31506	-0.271257	-0.92304	-0.65179	-0.65067	CIN8	Kinesin motor protein involved in mitotic spindle assembly and chromosome segregation
YEL060C	10	11.428	9.5	10.97	-0.528951	-0.46169	1.37927	1.44653	0.06726	-0.05066	PRB1	Vacuolar proteinase B (yscB), a serine protease of the subtilisin family; involved in protein degradation in the vacuole and required for full protein degradation during sporulation; activity inhibited by Pbi2p
YEL059C-A	5.6	6.096	5.5	6.59	-0.044592	0.49387	0.504682	1.04315	0.53846	-0.29832	SOM1	Subunit of the mitochondrial inner membrane peptidase, which is required for maturation of mitochondrial proteins of the intermembrane space; Som1p facilitates cleavage of a subset of substrates; contains twin cysteine-x9-cysteine motifs
YEL058W	10.1	10.098	10.1	10.14	-0.029153	0.0415	-0.046102	0.02456	0.07066	-0.06067	PCM1	Essential N-acetylglucosamine-phosphate mutase; converts GlcNAc-6-P to GlcNAc-1-P, which is a precursor for the biosynthesis of chitin and for the formation of N-glycosylated mannoproteins and glycosylphosphatidylinositol anchors
YEL056W	8	8.273	8	8.62	0.056115	0.34822	0.28256	0.57466	0.2921	-0.32281	HAT2	Subunit of the Hat1p-Hat2p histone acetyltransferase complex; required for high affinity binding of the complex to free histone H4, thereby enhancing Hat1p activity; similar to human RbAp46 and 48; has a role in telomeric silencing
YEL055C	9.3	10.232	9.7	10.06	0.331975	-0.17632	0.900952	0.39266	-0.50829	-1.00357	POL5	DNA Polymerase phi; has sequence similarity to the human MybBP1A and weak sequence similarity to B-type DNA polymerases, not required for chromosomal DNA replication; required for the synthesis of rRNA
YEL054C	11.9	12.618	12.3	13.22	0.402396	0.60613	0.737055	0.94078	0.20373	-0.2301	RPL12A	Protein component of the large (60S) ribosomal subunit, nearly identical to Rpl12Bp; rpl12a rpl12b double mutant exhibits slow growth and slow translation; has similarity to E. coli L11 and rat L12 ribosomal proteins
YEL053C	7.8	7.87	8.2	6.6	0.329734	-1.26816	0.037229	-1.56067	-1.59789	-3.84984	MAK10	Non-catalytic subunit of N-terminal acetyltransferase of the NatC type, required for replication of dsRNA virus; expression is glucose-repressible
YEL052W	9	8.185	9	7.83	-0.000808	-0.3575	-0.827767	-1.18446	-0.35669	-0.38263	AFG1	Conserved protein that may act as a chaperone in the degradation of misfolded or unassembled cytochrome c oxidase subunits; localized to matrix face of the mitochondrial inner membrane; member of the AAA family but lacks a protease domain
YEL051W	10.4	10.428	10.3	10.79	-0.070586	0.35816	0.055768	0.48451	0.42874	-0.90371	VMA8	Subunit D of the eight-subunit V1 peripheral membrane domain of the vacuolar H+-ATPase (V-ATPase), an electrogenic proton pump found throughout the endomembrane system; plays a role in the coupling of proton transport and ATP hydrolysis
YEL050C	8.5	8.095	8.5	7.09	0.008258	-1.00148	-0.389935	-1.39967	-1.00974	-1.62407	RML2	Mitochondrial ribosomal protein of the large subunit, has similarity to E. coli L2 ribosomal protein; fat21 mutant allele causes inability to utilize oleate and may interfere with activity of the Adr1p transcription factor
YEL049W	4.7	-2.333	4	3.05	-0.718088	5.38669	-7.05445	-0.94968	6.10478	-2.17098	PAU2	Member of the seripauperin multigene family encoded mainly in subtelomeric regions, active during alcoholic fermentation, regulated by anaerobiosis, negatively regulated by oxygen, repressed by heme
YEL048C	6.7	5.473	7.2	6.86	0.504609	1.38835	-1.21187	-0.32813	0.88374	-0.84517	TCA17	Protein that interacts with subunits of the TRAPP complex and may play a role its assembly or stability; mutation is synthetically lethal with gcs1 deletion; Sedlin_N family member; human Sedlin mutations cause the skeletal disorder SEDT
YEL047C	9.1	10.094	9	10.51	-0.167389	0.41795	0.959568	1.5449	0.58534	-1.08915		Soluble fumarate reductase, required with isoenzyme Osm1p for anaerobic growth; may interact with ribosomes, based on co-purification experiments; authentic, non-tagged protein is detected in purified mitochondria in high-throughput studies
YEL046C	11.4	12.678	11.3	12.78	-0.109707	0.10187	1.25103	1.4626	0.21157	-0.21024	GLY1	Threonine aldolase, catalyzes the cleavage of L-allo-threonine and L-threonine to glycine; involved in glycine biosynthesis
YEL045C	5.8	7.08	5.8	6.84	-0.06275	-0.24386	1.23194	1.05083	-0.18111	-0.09384		Dubious open reading frame unlikely to encode a protein based on available experimental and comparative sequence data; deletion gives MMS sensitivity, growth defect under alkaline conditions, less than optimal growth upon citric acid stress
YEL044W	8.5	7.966	8.4	7.08	-0.027128	-0.88685	-0.508874	-1.3686	-0.85972	-1.48909	IES6	Protein that associates with the INO80 chromatin remodeling complex under low-salt conditions; human ortholog INO80C is a member of the human INO80 complex; implicated in DNA repair based on genetic interactions with RAD52 epistasis genes
YEL043W	8.1	8.134	8.3	7.4	0.250283	-0.73539	0.047331	-0.93834	-0.98567	-1.41873		Predicted cytoskeleton protein involved in intracellular signalling based on quantitative analysis of protein-protein interaction maps; may interact with ribosomes, based on co-purification studies; contains fibronectin type III domain fold
YEL042W	9.1	10.328	9	7.75	-0.056138	-2.58044	1.25737	-1.26693	-2.5243	-15.3806	GDA1	Guanosine diphosphatase located in the Golgi, involved in the transport of GDP-mannose into the Golgi lumen by converting GDP to GMP after mannose is transferred its substrate
YEL041W	5	3.689	5.8	3.28	0.848896	-0.40576	-1.30675	-2.56141	-1.25466	-0.48058	YEF1	ATP-NADH kinase; phosphorylates both NAD and NADH; homooctameric structure consisting of 60-kDa subunits; sequence similarity to Utr1p and Pos5p; overexpression complements certain pos5 phenotypes
YEL040W	11.7	11.574	11.7	12.38	-0.074084	0.80715	-0.159665	0.72157	0.88123	-3.30351	UTR2	Chitin transglycosylase that functions in the transfer of chitin to beta(1-6) and beta(1-3) glucans in the cell wall; similar to and functionally redundant with Crh1; glycosylphosphatidylinositol (GPI)-anchored protein localized to bud neck
YEL039C	4.8	4.921	4.1	3.99	-0.731451	-0.92861	0.092391	-0.10476	-0.19716	-0.05066	CYC7	Cytochrome c isoform 2, expressed under hypoxic conditions; electron carrier of the mitochondrial intermembrane space that transfers electrons from ubiquinone-cytochrome c oxidoreductase to cytochrome c oxidase during cellular respiration
YEL038W	8.8	8.355	8.8	8.62	-0.02648	0.26853	-0.453609	-0.1586	0.29501	-0.30194	UTR4	Protein with sequence similarity to 2,3-diketo-5-methylthiopentyl-1-phosphate enolase-phosphatases, involved in methionine salvage; found in both the cytoplasm and nucleus
YEL037C	9.8	10.331	9.6	9.97	-0.190918	-0.36236	0.542344	0.3709	-0.17144	-0.18468	RAD23	Protein with ubiquitin-like N terminus, subunit of Nuclear Excision Repair Factor 2 (NEF2) with Rad4p that recognizes and binds damaged DNA; enhances protein deglycosylation activity of Png1p; homolog of human HR23A and HR23B
YEL036C	10.1	10.007	10.2	8.54	0.07463	-1.47036	-0.089644	-1.63463	-1.54499	-7.17347	ANP1	Subunit of the alpha-1,6 mannosyltransferase complex; type II membrane protein; has a role in retention of glycosyltransferases in the Golgi; involved in osmotic sensitivity and resistance to aminonitrophenyl propanediol
YEL034W	12.6	13.542	12	13.69	-0.52773	0.14684	0.970788	1.64535	0.67457	-1.27853	HYP2	Translation elongation factor eIF-5A, previously thought to function in translation initiation; similar to and functionally redundant with Anb1p; structural homolog of bacterial EF-P; undergoes an essential hypusination modification
YEL033W	9.9	2.684	9.4	6.04	-0.48486	3.35638	-7.20952	-3.36828	3.84124	-9.16391	MTC7	Predicted metabolic role based on network analysis derived from ChIP experiments, a large-scale deletion study and localization of transcription factor binding sites; null mutant is sensitive to temperature oscillation in a cdc13-1 mutant
YEL032W	9.5	9.815	9.6	9.13	0.143596	-0.68627	0.361461	-0.46841	-0.82987	-1.97663	MCM3	Protein involved in DNA replication; component of the Mcm2-7 hexameric complex that binds chromatin as a part of the pre-replicative complex
YEL031W	10.8	11.984	10.9	12.18	0.068574	0.19882	1.15838	1.28863	0.13025	-0.13999	SPF1	P-type ATPase, ion transporter of the ER membrane involved in ER function and Ca2+ homeostasis; required for regulating Hmg2p degradation; confers sensitivity to a killer toxin (SMKT) produced by Pichia farinosa KK1
YEL030W	5.6	3.535	6.4	4.11	0.802513	0.57768	-2.11166	-2.33649	-0.22484	-0.07188	ECM10	Heat shock protein of the Hsp70 family, localized in mitochondrial nucleoids, plays a role in protein translocation, interacts with Mge1p in an ATP-dependent manner; overexpression induces extensive mitochondrial DNA aggregations
YEL029C	7.9	7.607	7.9	7.38	-0.011972	-0.22459	-0.341659	-0.55427	-0.21261	-0.14826	BUD16	Putative pyridoxal kinase, a key enzyme involved in pyridoxal 5'-phosphate synthesis, the active form of vitamin B6; required for genome integrity; involved in bud-site selection; similarity to yeast BUD17 and human pyridoxal kinase (PDXK)
YEL028W	4.6	2.518	4.9	0.48	0.304968	-2.03871	-2.06886	-4.41254	-2.34368	-0.62398		Dubious open reading frame unlikely to encode a protein, based on available experimental and comparative sequence data
YEL027W	11.2	12.44	11.5	13.01	0.300971	0.57021	1.2132	1.48244	0.26924	-0.22856	VMA3	Proteolipid subunit of the vacuolar H(+)-ATPase V0 sector (subunit c; dicyclohexylcarbodiimide binding subunit); required for vacuolar acidification and important for copper and iron metal ion homeostasis
YEL026W	10	11.448	10.3	12.11	0.246455	0.66024	1.43973	1.85351	0.41378	-0.78066	SNU13	RNA binding protein, part of U3 snoRNP involved in rRNA processing, part of U4/U6-U5 tri-snRNP involved in mRNA splicing, similar to human 15.5K protein
YEL025C	8.4	6.791	8.6	7.2	0.204379	0.41243	-1.64326	-1.43521	0.20805	-0.17534		Putative protein of unknown function; green fluorescent protein (GFP)-fusion protein localizes to both the cytoplasm and the nucleus
YEL024W	8.3	8.947	7.6	9.35	-0.684926	0.40273	0.627469	1.71513	1.08766	-1.96136	RIP1	Ubiquinol-cytochrome-c reductase, a Rieske iron-sulfur protein of the mitochondrial cytochrome bc1 complex; transfers electrons from ubiquinol to cytochrome c1 during respiration
YEL023C	6.8	1.102	7.1	3.22	0.365493	2.12248	-5.65084	-3.89385	1.75699	-0.77222		Putative protein of unknown function; expression is increased greatly during sporulation; YEL023C is not an essential gene
YEL022W	9	9.401	9.1	7.08	0.116773	-2.31868	0.419907	-2.01554	-2.43545	-11.1769	GEA2	Guanine nucleotide exchange factor for ADP ribosylation factors (ARFs), involved in vesicular transport between the Golgi and ER, Golgi organization, and actin cytoskeleton organization; similar to but not functionally redundant with Gea1p
YEL020W-A	7.4	7.647	7.4	7.77	0.045917	0.12361	0.279791	0.35748	0.07769	-0.04861	TIM9	Essential protein of the mitochondrial intermembrane space, forms a complex with Tim10p (TIM10 complex) that delivers hydrophobic proteins to the TIM22 complex for insertion into the inner membrane
YEL020C	7.4	6.306	7.4	6.24	-0.059137	-0.06808	-1.10543	-1.11437	-0.00894	-0.00354		Hypothetical protein with low sequence identity to Pdc1p
YEL019C	5	4.796	5.1	6.33	0.043856	1.53109	-0.251619	1.23562	1.48724	-1.30191	MMS21	SUMO ligase involved in chromosomal organization and DNA repair; essential subunit of the Mms21-Smc5-Smc6 complex; mutants are sensitive to methyl methanesulfonate and show increased spontaneous mutation and mitotic recombination
YEL018W	7.6	6.741	7.6	7.66	0.058824	0.92344	-0.823181	0.04143	0.86461	-1.268	EAF5	Esa1p-associated factor, non-essential subunit of the NuA4 acetyltransferase complex
YEL017C-A	9.4	10.049	9	10.19	-0.35504	0.14096	0.649702	1.14571	0.496	-0.57815	PMP2	Proteolipid associated with plasma membrane H(+)-ATPase (Pma1p); regulates plasma membrane H(+)-ATPase activity; nearly identical to PMP1
YEL017W	7.1	7.268	7.6	8.01	0.493826	0.73919	0.191116	0.43648	0.24537	-0.20475	GTT3	Protein of unknown function with a possible role in glutathione metabolism, as suggested by computational analysis of large-scale protein-protein interaction data; GFP-fusion protein localizes to the nuclear periphery
YEL016C	7.9	5.156	7.7	4.76	-0.126866	-0.39569	-2.71051	-2.97933	-0.26882	-0.13079	NPP2	Nucleotide pyrophosphatase/phosphodiesterase family member; mediates extracellular nucleotide phosphate hydrolysis along with Npp1p and Pho5p; activity and expression enhanced during conditions of phosphate starvation
YEL015W	9.3	9.083	9.4	9.39	0.113265	0.31025	-0.222893	-0.02591	0.19698	-0.25233	EDC3	Non-essential conserved protein of unknown function, plays a role in mRNA decapping by specifically affecting the function of the decapping enzyme Dcp1p; localizes to cytoplasmic mRNA processing bodies
YEL013W	8.9	9.729	9.2	7.76	0.213367	-1.97323	0.79215	-1.39445	-2.1866	-11.3887	VAC8	Phosphorylated and palmitoylated vacuolar membrane protein that interacts with Atg13p, required for the cytoplasm-to-vacuole targeting (Cvt) pathway; interacts with Nvj1p to form nucleus-vacuole junctions
YEL012W	6.8	6.89	6.9	7.27	0.098145	0.38196	0.095799	0.37961	0.28381	-0.14667	UBC8	Ubiquitin-conjugating enzyme that negatively regulates gluconeogenesis by mediating the glucose-induced ubiquitination of fructose-1,6-bisphosphatase (FBPase); cytoplasmic enzyme that catalyzes the ubiquitination of histones in vitro
YEL011W	8.2	10.058	7.2	9.21	-1.0614	-0.84337	1.83956	2.05758	0.21802	-0.11517	GLC3	Glycogen branching enzyme, involved in glycogen accumulation; green fluorescent protein (GFP)-fusion protein localizes to the cytoplasm in a punctate pattern
YEL009C	11.8	7.815	12.5	8.27	0.75586	0.45127	-3.94565	-4.25024	-0.30459	-0.40091	GCN4	Basic leucine zipper (bZIP) transcriptional activator of amino acid biosynthetic genes in response to amino acid starvation; expression is tightly regulated at both the transcriptional and translational levels
YEL007W	6.6	6.602	7.2	6.99	0.616995	0.38325	-0.001427	-0.23517	-0.23375	-0.15094		Putative protein with sequence similarity to S. pombe gti1+ (gluconate transport inducer 1)
YEL006W	7.8	6.732	8	7.32	0.224566	0.58441	-1.06357	-0.70372	0.35985	-0.29209	YEA6	Putative mitochondrial NAD+ transporter, member of the mitochondrial carrier subfamily (see also YIA6); has putative human ortholog
YEL005C	5.7	4.731	6.3	5.83	0.608489	1.10348	-0.925374	-0.43039	0.49499	-0.26783	VAB2	Protein with a potential role in vacuolar function, as suggested by its ability to bind Vac8p; likely member of BLOC complex involved in endosomal cargo sorting; Vab2p-GFP-fusion localizes to cytoplasm in punctate patter
YEL004W	5.7	6.187	6.1	5.35	0.380029	-0.83342	0.497746	-0.7157	-1.21345	-1.07255	YEA4	Uridine diphosphate-N-acetylglucosamine (UDP-GlcNAc) transporter required for cell wall chitin synthesis; localized to the ER
YEL003W	7.4	7.528	7.6	8.7	0.246147	1.17602	0.131203	1.06108	0.92987	-1.099	GIM4	Subunit of the heterohexameric cochaperone prefoldin complex which binds specifically to cytosolic chaperonin and transfers target proteins to it
YEL002C	10.1	10.774	10	10.26	-0.06786	-0.51854	0.666738	0.21606	-0.45068	-0.83138	WBP1	Beta subunit of the oligosaccharyl transferase (OST) glycoprotein complex; required for N-linked glycosylation of proteins in the endoplasmic reticulum
YEL001C	9.6	9.697	9.6	10.75	-0.041445	1.05405	0.067266	1.16276	1.0955	-4.76796	IRC22	Putative protein of unknown function; green fluorescent protein (GFP)-fusion localizes to the ER; YEL001C is non-essential; null mutant displays increased levels of spontaneous Rad52p foci
YER001W	9	9.689	8.9	9.82	-0.130244	0.13162	0.692617	0.95448	0.26186	-0.27512	MNN1	Alpha-1,3-mannosyltransferase, integral membrane glycoprotein of the Golgi complex, required for addition of alpha1,3-mannose linkages to N-linked and O-linked oligosaccharides, one of five S. cerevisiae proteins of the MNN1 family
YER002W	9	8.984	9	10.17	-0.070396	1.18245	-0.050791	1.20206	1.25285	-3.0177	NOP16	Constituent of 66S pre-ribosomal particles, involved in 60S ribosomal subunit biogenesis
YER003C	9.9	11.298	9.7	11.78	-0.250416	0.47877	1.36982	2.099	0.72918	-1.68847	PMI40	Mannose-6-phosphate isomerase, catalyzes the interconversion of fructose-6-P and mannose-6-P; required for early steps in protein mannosylation
YER004W	9.3	9.392	9.2	10.01	-0.11431	0.62014	0.068043	0.80249	0.73445	-1.56413	FMP52	Protein of unknown function, localized to the mitochondrial outer membrane; induced by treatment with 8-methoxypsoralen and UVA irradiation
YER005W	8.8	7.634	8.9	6.28	0.119808	-1.35009	-1.12126	-2.59116	-1.4699	-3.64621	YND1	Apyrase with wide substrate specificity, involved in preventing the inhibition of glycosylation by hydrolyzing nucleoside tri- and diphosphates which are inhibitors of glycotransferases; partially redundant with Gda1p
YER006W	10.9	10.837	10.7	11.74	-0.111707	0.90201	-0.020827	0.99289	1.01372	-3.74954	NUG1	GTPase that associates with nuclear 60S pre-ribosomes, required for export of 60S ribosomal subunits from the nucleus
YER007W	6.7	5.864	6.6	5.85	-0.151433	-0.01659	-0.87338	-0.73854	0.13484	-0.05542	PAC2	Microtubule effector required for tubulin heterodimer formation, binds alpha-tubulin, required for normal microtubule function, null mutant exhibits cold-sensitive microtubules and sensitivity to benomyl
YER007C-A	8.6	9.096	8.6	9.83	-0.018737	0.73622	0.487945	1.2429	0.75495	-1.64905	TMA20	Protein of unknown function that associates with ribosomes and has a putative RNA binding domain; interacts with Tma22p; null mutant exhibits translation defects; has homology to human oncogene MCT-1
YER008C	8.6	8.648	9	8.57	0.362804	-0.07988	0.019289	-0.4234	-0.44269	-0.61839	SEC3	Subunit of the exocyst complex (Sec3p, Sec5p, Sec6p, Sec8p, Sec10p, Sec15p, Exo70p, Exo84p) which mediates targeting of post-Golgi vesicles to sites of active exocytosis; Sec3p specifically is a spatial landmark for secretion
YER009W	10.8	11.148	10.9	12.04	0.072134	0.89101	0.312001	1.13087	0.81887	-2.31341	NTF2	Nuclear envelope protein, interacts with GDP-bound Gsp1p and with proteins of the nuclear pore to transport Gsp1p into the nucleus where it is an essential player in nucleocytoplasmic transport
YER010C	7.5	7.141	6.9	5.51	-0.65247	-1.6304	-0.372648	-1.35058	-0.97793	-1.12932		Protein of unknown function, forms a ring-shaped homotrimer; has similarity to members of the prokaryotic rraA family; possibly involved in a phosphotransfer reaction
YER011W	5.5	7.322	4.7	5.95	-0.810511	-1.3675	1.79265	1.23565	-0.55699	-0.36556	TIR1	Cell wall mannoprotein of the Srp1p/Tip1p family of serine-alanine-rich proteins; expression is downregulated at acidic pH and induced by cold shock and anaerobiosis; abundance is increased in cells cultured without shaking
YER012W	9.3	9.504	8.9	9.93	-0.338205	0.42113	0.250211	1.00954	0.75933	-1.95416	PRE1	Beta 4 subunit of the 20S proteasome; localizes to the nucleus throughout the cell cycle
YER013W	8.2	7.77	8.1	8.52	-0.137913	0.75084	-0.430164	0.45859	0.88876	-1.83716	PRP22	DEAH-box RNA-dependent ATPase/ATP-dependent RNA helicase, associates with lariat intermediates before the second catalytic step of splicing; mediates ATP-dependent mRNA release from the spliceosome and unwinds RNA duplexes
YER014W	7.7	7.973	8	7.58	0.302015	-0.39673	0.230418	-0.46833	-0.69874	-0.94231	HEM14	Protoporphyrinogen oxidase, a mitochondrial enzyme that catalyzes the seventh step in the heme biosynthetic pathway, converting protoporphyrinogen IX to protoporphyrin IX; inhibited by diphenyl ether-type herbicides
YER015W	7.3	7.477	7.5	7.4	0.168908	-0.07655	0.184347	-0.06111	-0.24546	-0.17222	FAA2	Medium chain fatty acyl-CoA synthetase, activates imported fatty acids; accepts a wide range of fatty acid chain lengths with a preference for medium chains, C9:0-C13:0; localized to the peroxisome
YER016W	8.2	7.787	8.3	6.52	0.074594	-1.26454	-0.439204	-1.77834	-1.33913	-2.76498	BIM1	Microtubule-binding protein that together with Kar9p makes up the cortical microtubule capture site and delays the exit from mitosis when the spindle is oriented abnormally
YER017C	8.9	9.411	9	7.62	0.14412	-1.79013	0.527309	-1.40695	-1.93425	-7.02562	AFG3	Component, with Yta12p, of the mitochondrial inner membrane m-AAA protease that mediates degradation of misfolded or unassembled proteins and is also required for correct assembly of mitochondrial enzyme complexes
YER018C	7.1	6.534	7.9	4.95	0.730115	-1.58804	-0.59587	-2.91403	-2.31816	-3.84058	SPC25	Component of the evolutionarily conserved kinetochore-associated Ndc80 complex (Ndc80p-Nuf2p-Spc24p-Spc25p); involved in chromosome segregation, spindle checkpoint activity and kinetochore clustering
YER019W	8.6	8.378	8.7	8.9	0.095704	0.51942	-0.183165	0.24056	0.42372	-0.51632	ISC1	Mitochondrial membrane localized inositol phosphosphingolipid phospholipase C, hydrolyzes complex sphingolipids to produce ceramide; activated by phosphatidylserine, cardiolipin, and phosphatidylglycerol; mediates Na+ and Li+ halotolerance
YER019C-A	9.9	9.044	9.6	8.22	-0.267237	-0.8197	-0.823105	-1.37557	-0.55246	-0.8574	SBH2	Ssh1p-Sss1p-Sbh2p complex component, involved in protein translocation into the endoplasmic reticulum; homologous to Sbh1p
YER020W	7.7	8.285	8	8.65	0.294604	0.36595	0.577036	0.64838	0.07135	-0.05066	GPA2	Nucleotide binding alpha subunit of the heterotrimeric G protein that interacts with the receptor Gpr1p, has signaling role in response to nutrients; green fluorescent protein (GFP)-fusion protein localizes to the cell periphery
YER021W	10.5	10.654	10.3	10.22	-0.246453	-0.43726	0.138637	-0.05217	-0.19081	-0.2726	RPN3	Essential, non-ATPase regulatory subunit of the 26S proteasome lid, similar to the p58 subunit of the human 26S proteasome; temperature-sensitive alleles cause metaphase arrest, suggesting a role for the proteasome in cell cycle control
YER022W	8.2	7.875	8	8.4	-0.16892	0.52913	-0.309475	0.38858	0.69805	-1.12207	SRB4	Subunit of the RNA polymerase II mediator complex; associates with core polymerase subunits to form the RNA polymerase II holoenzyme; essential for transcriptional regulation; similar to the human MED17 gene
YER023W	10.3	11.192	10.2	11.53	-0.027897	0.33318	0.926899	1.28797	0.36107	-0.54804	PRO3	Delta 1-pyrroline-5-carboxylate reductase, catalyzes the last step in proline biosynthesis
YER024W	7.7	6.479	7.9	6.62	0.126356	0.14043	-1.25752	-1.24344	0.01408	-0.00659	YAT2	Carnitine acetyltransferase; has similarity to Yat1p, which is a carnitine acetyltransferase associated with the mitochondrial outer membrane
YER025W	10.9	11.745	10.9	11.74	-0.004118	-0.00788	0.835083	0.83132	-0.00376	-0.00317	GCD11	Gamma subunit of the translation initiation factor eIF2, involved in the identification of the start codon; binds GTP when forming the ternary complex with GTP and tRNAi-Met
YER026C	11.4	11.237	10.4	11.3	-0.996447	0.06202	-0.188202	0.87027	1.05847	-4.46658	CHO1	Phosphatidylserine synthase, functions in phospholipid biosynthesis; catalyzes the reaction CDP-diaclyglycerol + L-serine = CMP + L-1-phosphatidylserine, transcriptionally repressed by myo-inositol and choline
YER027C	8.3	9.442	8.2	8.76	-0.064331	-0.68266	1.13285	0.51452	-0.61833	-1.20206	GAL83	One of three possible beta-subunits of the Snf1 kinase complex, allows nuclear localization of the Snf1 kinase complex in the presence of a nonfermentable carbon source; contains glycogen-binding domain
YER028C	6.4	5.674	7.6	7.2	1.13389	1.52661	-0.775441	-0.38271	0.39273	-0.30096	MIG3	Probable transcriptional repressor involved in response to toxic agents such as hydroxyurea that inhibit ribonucleotide reductase; phosphorylation by Snf1p or the Mec1p pathway inactivates Mig3p, allowing induction of damage response genes
YER029C	7.5	7.287	7.8	8.24	0.257264	0.9576	-0.239882	0.46045	0.70033	-1.0653	SMB1	Core Sm protein Sm B; part of heteroheptameric complex (with Smd1p, Smd2p, Smd3p, Sme1p, Smx3p, and Smx2p) that is part of the spliceosomal U1, U2, U4, and U5 snRNPs; homolog of human Sm B and Sm B'
YER030W	7.3	8.013	7.7	9.14	0.350355	1.12454	0.672024	1.44621	0.77419	-0.9887	CHZ1	Histone chaperone for Htz1p/H2A-H2B dimer; required for the stabilization of the Chz1p-Htz1-H2B complex; has overlapping function with Nap1p; null mutant displays weak sensitivity to MMS and benomyl; contains a highly conserved CHZ motif
YER031C	9.6	9.594	9.3	9.56	-0.308924	-0.03308	-0.03223	0.24361	0.27584	-0.36905	YPT31	Rab family GTPase, very similar to Ypt32p; involved in the exocytic pathway; mediates intra-Golgi traffic or the budding of post-Golgi vesicles from the trans-Golgi
YER032W	7	7.223	7	7.39	0.013922	0.16755	0.251865	0.40549	0.15363	-0.10195	FIR1	Protein involved in 3' mRNA processing, interacts with Ref2p; potential Cdc28p substrate
YER033C	6.1	6.386	6.5	5.89	0.405589	-0.50005	0.290024	-0.61562	-0.90564	-0.76861	ZRG8	Protein of unknown function; authentic, non-tagged protein is detected in highly purified mitochondria in high-throughput studies; GFP-fusion protein is localized to the cytoplasm; transcription induced under conditions of zinc deficiency
YER034W	7.9	7.797	7.8	8.72	-0.158107	0.92223	-0.135702	0.94463	1.08033	-2.06896		Putative protein of unknown function; non-essential gene; expression induced upon calcium shortage
YER035W	7.8	8.441	7.6	8.71	-0.180424	0.26437	0.672213	1.11701	0.44479	-0.47835	EDC2	RNA-binding protein, activates mRNA decapping directly by binding to the mRNA substrate and enhancing the activity of the decapping proteins Dcp1p and Dcp2p; has a role in translation during heat stress
YER036C	11.8	12.476	11.8	12.25	-0.003526	-0.22746	0.708385	0.48445	-0.22393	-0.28056	ARB1	ATPase of the ATP-binding cassette (ABC) family involved in 40S and 60S ribosome biogenesis, has similarity to Gcn20p; shuttles from nucleus to cytoplasm, physically interacts with Tif6p, Lsg1p
YER037W	8	8.229	6.6	8.67	-1.34957	0.43889	0.236545	2.02501	1.78847	-2.43161	PHM8	Lysophosphatidic acid (LPA) phosphatase involved in LPA hydrolysis in response to phosphate starvation; phosphatase activity is soluble and Mg2+ dependent; expression is induced by low phosphate levels and by inactivation of Pho85p
YER038C	6.4	4.681	6.6	5.29	0.274732	0.61205	-1.68037	-1.34304	0.33732	-0.15443	KRE29	Essential subunit of the Mms21-Smc5-Smc6 complex, required for growth and DNA repair; heterozygous mutant shows haploinsufficiency in K1 killer toxin resistance
YER039C	5.6	-2.333	5.7	0.48	0.132148	2.8169	-7.95103	-5.26627	2.68475	-0.47685	HVG1	Protein of unknown function, has homology to Vrg4p
YER040W	7.7	7.707	7.6	7.46	-0.078647	-0.24605	0.032092	-0.13531	-0.1674	-0.10771	GLN3	Transcriptional activator of genes regulated by nitrogen catabolite repression (NCR), localization and activity regulated by quality of nitrogen source
YER041W	7.3	5.084	7.4	5.16	0.095574	0.07882	-2.26106	-2.27781	-0.01675	-0.0062	YEN1	Holliday junction resolvase; localization is cell-cycle dependent and regulated by Cdc28p phosphorylation; homolog of human GEN1 and has similarity to S. cerevisiae endonuclease Rth1p
YER042W	7	7.635	6	7.81	-0.987734	0.17738	0.654258	1.81937	1.16512	-1.36006	MXR1	Methionine-S-sulfoxide reductase, involved in the response to oxidative stress; protects iron-sulfur clusters from oxidative inactivation along with MXR2; involved in the regulation of lifespan
YER043C	12.7	14.556	12.7	15.18	-0.01245	0.62419	1.81281	2.44945	0.63664	-1.18076	SAH1	S-adenosyl-L-homocysteine hydrolase, catabolizes S-adenosyl-L-homocysteine which is formed after donation of the activated methyl group of S-adenosyl-L-methionine (AdoMet) to an acceptor
YER044C	7.9	7.985	7.4	8.1	-0.490352	0.11548	0.049611	0.65544	0.60583	-0.74251	ERG28	Endoplasmic reticulum membrane protein, may facilitate protein-protein interactions between the Erg26p dehydrogenase and the Erg27p 3-ketoreductase and/or tether these enzymes to the ER, also interacts with Erg6p
YER045C	6.3	6.07	6.4	5.45	0.11142	-0.61944	-0.26375	-0.99461	-0.73086	-0.48403	ACA1	Basic leucine zipper (bZIP) transcription factor of the ATF/CREB family, may regulate transcription of genes involved in utilization of non-optimal carbon sources
YER046W	5.7	4.237	5.8	3.24	0.049159	-0.99453	-1.51212	-2.55581	-1.04369	-0.46589	SPO73	Meiosis-specific protein of unknown function, required for spore wall formation during sporulation; dispensible for both nuclear divisions during meiosis
YER047C	7.5	7.222	8.2	6.91	0.717706	-0.30688	-0.269097	-1.29368	-1.02459	-1.70603	SAP1	Putative ATPase of the AAA family, interacts with the Sin1p transcriptional repressor in the two-hybrid system
YER048C	9.5	9.759	9.4	10.21	-0.113509	0.44685	0.257385	0.81774	0.56036	-1.27243	CAJ1	Nuclear type II J heat shock protein of the E. coli dnaJ family, contains a leucine zipper-like motif, binds to non-native substrates for presentation to Ssa3p, may function during protein translocation, assembly and disassembly
YER048W-A	7.9	7.775	7.2	7.03	-0.641632	-0.74808	-0.095377	-0.20183	-0.10645	-0.06946	ISD11	Protein required for mitochondrial iron-sulfur cluster biosynthesis
YER049W	10.6	10.647	10.2	10.76	-0.380429	0.11727	0.061961	0.55966	0.4977	-0.89022	TPA1	Poly(rA)-binding protein involved in translation termination efficiency, mRNA poly(A) tail length and mRNA stability; interacts with Sup45p (eRF1), Sup35p (eRF3) and Pab1p; similar to prolyl 4-hydroxylases; binds Fe(III) and 2-oxoglutarate
YER050C	7.6	7.217	7.3	7.72	-0.27487	0.5004	-0.371206	0.40407	0.77527	-0.76869	RSM18	Mitochondrial ribosomal protein of the small subunit, has similarity to E. coli S18 ribosomal protein
YER051W	6.9	5.551	7.1	5.25	0.224404	-0.30211	-1.37021	-1.89672	-0.52652	-0.32316	JHD1	JmjC domain family histone demethylase specific for H3-K36, similar to proteins found in human, mouse, drosophila, X. laevis, C. elegans, and S. pombe
YER052C	9.7	10.393	9.5	9.87	-0.236658	-0.52092	0.682302	0.39804	-0.28426	-0.29109	HOM3	Aspartate kinase (L-aspartate 4-P-transferase); cytoplasmic enzyme that catalyzes the first step in the common pathway for methionine and threonine biosynthesis; expression regulated by Gcn4p and the general control of amino acid synthesis
YER053C	8.6	8.912	7.9	7.03	-0.743776	-1.88322	0.26882	-0.87062	-1.13944	-1.95384	PIC2	Mitochondrial phosphate carrier, imports inorganic phosphate into mitochondria; functionally redundant with Mir1p but less abundant than Mir1p under normal conditions; expression is induced at high temperature
YER055C	11.2	11.008	11.2	11.5	0.004944	0.49298	-0.203214	0.28482	0.48803	-0.92009	HIS1	ATP phosphoribosyltransferase, a hexameric enzyme, catalyzes the first step in histidine biosynthesis; mutations cause histidine auxotrophy and sensitivity to Cu, Co, and Ni salts; transcription is regulated by general amino acid control
YER056C	11.9	12.102	12.2	12.52	0.267515	0.42044	0.189165	0.34209	0.15292	-0.13959	FCY2	Purine-cytosine permease, mediates purine (adenine, guanine, and hypoxanthine) and cytosine accumulation
YER056C-A	11.5	12.247	12.1	13.43	0.601104	1.18629	0.778788	1.36398	0.58519	-1.09089	RPL34A	Protein component of the large (60S) ribosomal subunit, nearly identical to Rpl34Bp and has similarity to rat L34 ribosomal protein
YER057C	9.5	9.726	9.6	10.51	0.14683	0.78537	0.223102	0.86164	0.63854	-1.60873	HMF1	Member of the p14.5 protein family with similarity to Mmf1p, functionally complements Mmf1p function when targeted to mitochondria; heat shock inducible; high-dosage growth inhibitor; forms a homotrimer in vitro
YER058W	5.4	5.758	6	5.94	0.58142	0.17874	0.333604	-0.06908	-0.40268	-0.18571	PET117	Protein required for assembly of cytochrome c oxidase
YER059W	7	6.904	7.6	6.43	0.605093	-0.47181	-0.085459	-1.16236	-1.0769	-1.17778	PCL6	Pho85p cyclin of the Pho80p subfamily; forms the major Glc8p kinase together with Pcl7p and Pho85p; involved in the control of glycogen storage by Pho85p; stabilized by Elongin C binding
YER060W	7.6	7.526	7.7	6.51	0.036517	-1.0156	-0.121006	-1.17312	-1.05211	-1.09647	FCY21	Putative purine-cytosine permease, very similar to Fcy2p but cannot substitute for its function
YER060W-A	8.3	9.661	8.9	10.07	0.622589	0.40981	1.41079	1.19801	-0.21278	-0.16295	FCY22	Putative purine-cytosine permease, very similar to Fcy2p but cannot substitute for its function
YER061C	7.9	7.182	7.8	7.64	-0.186513	0.4588	-0.764547	-0.11924	0.64531	-0.85428	CEM1	Mitochondrial beta-keto-acyl synthase with possible role in fatty acid synthesis; required for mitochondrial respiration
YER062C	11.7	12.406	10	11.69	-1.69669	-0.71765	0.741281	1.72032	0.97904	-2.8463	HOR2	One of two redundant DL-glycerol-3-phosphatases (RHR2/GPP1 encodes the other) involved in glycerol biosynthesis; induced in response to hyperosmotic stress and oxidative stress, and during the diauxic transition
YER063W	8.7	8.951	8.5	7.69	-0.244504	-1.26449	0.221219	-0.79877	-1.01999	-2.62445	THO1	Conserved nuclear RNA-binding protein; specifically binds to transcribed chromatin in a THO- and RNA-dependent manner, genetically interacts with shuttling hnRNP NAB2; overproduction suppresses transcriptional defect caused by hpr1 mutation
YER064C	8.7	9.177	9	9.68	0.307234	0.50021	0.4403	0.63327	0.19297	-0.22644		Non-essential nuclear protein; null mutation has global effects on transcription
YER065C	7.4	6.099	6.8	5.14	-0.600809	-0.95641	-1.33622	-1.69182	-0.3556	-0.17896	ICL1	Isocitrate lyase, catalyzes the formation of succinate and glyoxylate from isocitrate, a key reaction of the glyoxylate cycle; expression of ICL1 is induced by growth on ethanol and repressed by growth on glucose
YER066W	6.2	5.122	6.1	4.48	-0.083747	-0.64247	-1.09455	-1.65327	-0.55872	-0.26838	RRT13	Putative protein of unknown function; non-essential gene identified in a screen for mutants with decreased levels of rDNA transcription
YER067W	5.3	6.328	4.6	6.8	-0.653284	0.46996	1.03185	2.15509	1.12325	-0.56499	RGI1	Protein of unknown function involved in energy metabolism under respiratory conditions; protein abundance is increased upon intracellular iron depletion
YER068W	8.6	9.112	8.5	9.4	-0.061291	0.2832	0.556446	0.90094	0.34449	-0.43833	MOT2	Subunit of the CCR4-NOT complex, which has roles in transcription regulation, mRNA degradation, and post-transcriptional modifications; with Ubc4p, ubiquitinates nascent polypeptide-associated complex subunits and histone demethyase Jhd2p
YER069W	9.3	10.197	8	8.02	-1.23825	-2.17829	0.933447	-0.00659	-0.94004	-1.46327	ARG5,6	Protein that is processed in the mitochondrion to yield acetylglutamate kinase and N-acetyl-gamma-glutamyl-phosphate reductase, which catalyze the 2nd and 3rd steps in arginine biosynthesis; enzymes form a complex with Arg2p
YER070W	10.3	11.269	10	11.64	-0.344651	0.36604	0.947805	1.6585	0.71069	-2.05774	RNR1	Major isoform of the large subunit of ribonucleotide-diphosphate reductase; the RNR complex catalyzes rate-limiting step in dNTP synthesis, regulated by DNA replication and DNA damage checkpoint pathways via localization of small subunits
YER071C	6.3	5.424	6.4	6.5	0.121374	1.07169	-0.862388	0.08793	0.95032	-0.72337		Protein of unknown function; green fluorescent protein (GFP)-fusion protein localizes to the cytoplasm in a punctate pattern
YER072W	7.9	9.36	8.1	8.92	0.194901	-0.43737	1.49721	0.86493	-0.63228	-0.73129	VTC1	Subunit of the vacuolar transporter chaperone (VTC) complex involved in membrane trafficking, vacuolar polyphosphate accumulation, microautophagy and non-autophagic vacuolar fusion; also has mRNA binding activity
YER073W	10.9	11.372	9.4	10.03	-1.45378	-1.34015	0.486114	0.59974	0.11363	-0.0339	ALD5	Mitochondrial aldehyde dehydrogenase, involved in regulation or biosynthesis of electron transport chain components and acetate formation; activated by K+; utilizes NADP+ as the preferred coenzyme; constitutively expressed
YER074W	12.9	13.521	13.1	14.32	0.228109	0.80033	0.599992	1.17222	0.57222	-0.98343	RPS24A	Protein component of the small (40S) ribosomal subunit; identical to Rps24Bp and has similarity to rat S24 ribosomal protein
YER074W-A	7.8	7.99	7.9	7.95	0.107756	-0.04401	0.156535	0.00477	-0.15176	-0.11284	YOS1	Integral membrane protein required for ER to Golgi transport; localized to the Golgi, the ER, and COPII vesicles; interacts with Yip1p and Yif1p
YER075C	8.3	8.362	8.4	7.11	0.103909	-1.25119	0.067375	-1.28773	-1.3551	-2.64168	PTP3	Phosphotyrosine-specific protein phosphatase involved in the inactivation of mitogen-activated protein kinase (MAPK) during osmolarity sensing; dephosporylates Hog1p MAPK and regulates its localization; localized to the cytoplasm
YER076C	6.2	5.688	6.4	5.21	0.227931	-0.47996	-0.50739	-1.21528	-0.70789	-0.38767		Putative protein of unknown function; the authentic, non-tagged protein is detected in highly purified mitochondria in high-throughput studies; analysis of HA-tagged protein suggests a membrane localization
YER077C	8.2	7.877	8.1	8.09	-0.173194	0.21301	-0.364342	0.02187	0.38621	-0.30976		Putative protein of unknown function; green fluorescent protein (GFP)-fusion protein localizes to the mitochondrion; null mutation results in a decrease in plasma membrane electron transport
YER078C	8.2	8.173	7.9	6.41	-0.254893	-1.76629	-0.011825	-1.52322	-1.5114	-3.5235	ICP55	Mitochondrial aminopeptidase; cleaves the N termini of at least 38 imported proteins after cleavage by the mitochondrial processing peptidase (MPP), thereby increasing their stability; member of the aminopeptidase P family
YER079W	6.2	7.221	6	6.38	-0.245444	-0.8368	1.02553	0.43417	-0.59136	-0.40396		Putative protein of unknown function
YER080W	8.5	9.751	8.5	9.61	0.011484	-0.13962	1.29295	1.14185	-0.1511	-0.15869	AIM9	Putative protein of unknown function; the authentic, non-tagged protein is detected in highly purified mitochondria in high-throughput studies; null mutant displays elevated frequency of mitochondrial genome loss
YER081W	9.7	9.981	9	9.6	-0.737735	-0.38269	0.261638	0.61669	0.35505	-0.26594	SER3	3-phosphoglycerate dehydrogenase, catalyzes the first step in serine and glycine biosynthesis; isozyme of Ser33p
YER082C	9.8	9.614	9.8	10.15	-0.013101	0.53106	-0.168546	0.37561	0.54416	-1.26686	UTP7	Nucleolar protein, component of the small subunit (SSU) processome containing the U3 snoRNA that is involved in processing of pre-18S rRNA
YER083C	8.4	9.162	8.4	9.39	-0.000335	0.22379	0.7617	0.98583	0.22413	-0.25574	GET2	Subunit of the GET complex; involved in insertion of proteins into the ER membrane; required for the retrieval of HDEL proteins from the Golgi to the ER in an ERD2 dependent fashion and for meiotic nuclear division
YER086W	10.4	11.236	10.6	11.61	0.133338	0.37312	0.788665	1.02845	0.23978	-0.23512	ILV1	Threonine deaminase, catalyzes the first step in isoleucine biosynthesis; expression is under general amino acid control; ILV1 locus exhibits highly positioned nucleosomes whose organization is independent of known ILV1 regulation
YER087W	7.2	7.323	6.8	7.66	-0.330344	0.33636	0.154286	0.82099	0.66671	-0.77222	AIM10	Protein with similarity to tRNA synthetases; non-tagged protein is detected in purified mitochondria; null mutant is viable and displays elevated frequency of mitochondrial genome loss
YER087C-B	8	8.333	8.1	8.57	0.058466	0.2413	0.286956	0.46979	0.18283	-0.16725	SBH1	Beta subunit of the Sec61p ER translocation complex (Sec61p-Sss1p-Sbh1p); involved in protein translocation into the endoplasmic reticulum; interacts with the exocyst complex and also with Rtn1p; homologous to Sbh2p
YER088C	9	10.064	9.7	8.5	0.685743	-1.56633	1.0176	-1.23447	-2.25207	-14.5787	DOT6	Protein involved in rRNA and ribosome biogenesis; binds polymerase A and C motif; subunit of the RPD3L histone deacetylase complex; similar to Tod6p; has chromatin specific SANT domain; involved in telomeric gene silencing and filamentation
YER088C-A	5.8	2.438	6.3	3.66	0.431041	1.22352	-3.40681	-2.61434	0.79248	-0.27133		Dubious open reading frame unlikely to encode a functional protein, based on available experimental and comparative sequence data
YER089C	8.6	9.612	9	8.28	0.42023	-1.33203	1.03311	-0.71915	-1.75226	-6.79897	PTC2	Type 2C protein phosphatase (PP2C); dephosphorylates Hog1p to limit maximal osmostress induced kinase activity; dephosphorylates Ire1p to downregulate the unfolded protein response; dephosphorylates Cdc28p; inactivates the DNA checkpoint
YER090W	9.5	10.654	9.5	10.5	-0.045582	-0.15731	1.14209	1.03037	-0.11172	-0.11825	TRP2	Anthranilate synthase, catalyzes the initial step of tryptophan biosynthesis, forms multifunctional hetero-oligomeric anthranilate synthase:indole-3-glycerol phosphate synthase enzyme complex with Trp3p
YER091C	11.9	14.263	10.8	13.18	-1.07117	-1.08707	2.39404	2.37813	-0.0159	-0.01428	MET6	Cobalamin-independent methionine synthase, involved in methionine biosynthesis and regeneration; requires a minimum of two glutamates on the methyltetrahydrofolate substrate, similar to bacterial metE homologs
YER092W	6.9	6.985	7.3	8.22	0.400954	1.23379	0.119924	0.95276	0.83284	-1.12585	IES5	Protein that associates with the INO80 chromatin remodeling complex under low-salt conditions
YER093C	7.5	7.011	7.6	6.93	0.120845	-0.08276	-0.452429	-0.65604	-0.20361	-0.1512	TSC11	Subunit of TORC2 (Tor2p-Lst8p-Avo1-Avo2-Tsc11p-Bit61p), a membrane-associated complex that regulates actin cytoskeletal dynamics during polarized growth and cell wall integrity; involved in sphingolipid metabolism; contains a RasGEFN domain
YER093C-A	5.4	5.503	4.9	5.71	-0.568572	0.21052	0.063805	0.8429	0.77909	-0.44052	AIM11	Protein of unknown function; null mutant is viable but shows increased loss of mitochondrial genome and synthetic interaction with prohibitin (phb1); contains an intron
YER094C	10.3	10.214	10.1	9.94	-0.214874	-0.27186	-0.096207	-0.1532	-0.05699	-0.04715	PUP3	Beta 3 subunit of the 20S proteasome involved in ubiquitin-dependent catabolism; human homolog is subunit C10
YER095W	8.8	8.88	8.6	9	-0.222202	0.1167	0.042048	0.38095	0.3389	-0.30674	RAD51	Strand exchange protein, forms a helical filament with DNA that searches for homology; involved in the recombinational repair of double-strand breaks in DNA during vegetative growth and meiosis; homolog of Dmc1p and bacterial RecA protein
YER096W	5	4.092	4	3.28	-1.08574	-0.81116	-0.955991	-0.68141	0.27459	-0.07003	SHC1	Sporulation-specific activator of Chs3p (chitin synthase III), required for the synthesis of the chitosan layer of ascospores; has similarity to Skt5p, which activates Chs3p during vegetative growth; transcriptionally induced at alkaline pH
YER098W	6.2	6.012	6.5	6.57	0.309103	0.55405	-0.148443	0.09651	0.24495	-0.1168	UBP9	Ubiquitin carboxyl-terminal hydrolase, ubiquitin-specific protease that cleaves ubiquitin-protein fusions
YER099C	8.9	8.615	8.8	9.14	-0.093773	0.52488	-0.24689	0.37176	0.61865	-1.147	PRS2	5-phospho-ribosyl-1(alpha)-pyrophosphate synthetase, synthesizes PRPP, which is required for nucleotide, histidine, and tryptophan biosynthesis; one of five related enzymes, which are active as heteromultimeric complexes
YER100W	8.6	9.292	8.3	8.62	-0.291684	-0.67321	0.686267	0.30474	-0.38152	-0.55698	UBC6	Ubiquitin-conjugating enzyme involved in ER-associated protein degradation; located at the cytosolic side of the ER membrane; tail region contains a transmembrane segment at the C-terminus; substrate of the ubiquitin-proteasome pathway
YER101C	6.4	6.571	6.3	6.73	-0.131323	0.16043	0.129307	0.42106	0.29175	-0.18231	AST2	Protein that may have a role in targeting of plasma membrane [H+]ATPase (Pma1p) to the plasma membrane, as suggested by analysis of genetic interactions
YER102W	14.1	14.119	14.3	14.95	0.177434	0.83269	0.042912	0.69816	0.65525	-1.42219	RPS8B	Protein component of the small (40S) ribosomal subunit; identical to Rps8Ap and has similarity to rat S8 ribosomal protein
YER103W	8.9	9.408	9	10.01	0.052096	0.60181	0.468667	1.01838	0.54972	-0.12524	SSA4	Heat shock protein that is highly induced upon stress; plays a role in SRP-dependent cotranslational protein-membrane targeting and translocation; member of the HSP70 family; cytoplasmic protein that concentrates in nuclei upon starvation
YER104W	5.8	4.83	6.1	6.9	0.344935	2.06941	-0.923483	0.80099	1.72447	-2.30354	RTT105	Protein with a role in regulation of Ty1 transposition
YER105C	9.3	9.731	9.6	9.8	0.271719	0.06424	0.434764	0.22728	-0.20748	-0.20517	NUP157	Abundant subunit of the nuclear pore complex (NPC), present on both sides of the NPC; has similarity to Nup170p; essential role, with Nup170p, in NPC assembly
YER107C	9.1	8.639	8.8	7.12	-0.233319	-1.51717	-0.434234	-1.71809	-1.28385	-3.65512	GLE2	Component of the Nup82 subcomplex of the nuclear pore complex; required for polyadenylated RNA export but not for protein import; homologous to S. pombe Rae1p
YER109C	8	5.745	8.4	6.13	0.469726	0.38407	-2.23191	-2.31757	-0.08566	-0.0495	FLO8	Transcription factor required for flocculation, diploid filamentous growth, and haploid invasive growth; genome reference strain S288C and most laboratory strains have a mutation in this gene
YER110C	10.9	12.447	11.2	11.74	0.226423	-0.70461	1.51349	0.58246	-0.93103	-3.1831	KAP123	Karyopherin beta, mediates nuclear import of ribosomal proteins prior to assembly into ribosomes and import of histones H3 and H4; localizes to the nuclear pore, nucleus, and cytoplasm; exhibits genetic interactions with RAI1
YER111C	6.8	7.475	7.3	5.8	0.451938	-1.67317	0.67221	-1.45289	-2.1251	-3.51426	SWI4	DNA binding component of the SBF complex (Swi4p-Swi6p), a transcriptional activator that in concert with MBF (Mbp1-Swi6p) regulates late G1-specific transcription of targets including cyclins and genes required for DNA synthesis and repair
YER112W	7.7	8.263	7.7	8.47	-0.016959	0.20758	0.532326	0.75686	0.22454	-0.11136	LSM4	Lsm (Like Sm) protein; part of heteroheptameric complexes (Lsm2p-7p and either Lsm1p or 8p): cytoplasmic Lsm1p complex involved in mRNA decay; nuclear Lsm8p complex part of U6 snRNP and possibly involved in processing tRNA, snoRNA, and rRNA
YER113C	8.3	7.907	8.2	7.08	-0.074495	-0.82648	-0.393522	-1.14551	-0.75199	-1.16436	TMN3	Protein with a role in cellular adhesion and filamentous growth; similar to Emp70p and Tmn2p; member of Transmembrane Nine family with 9 transmembrane segments; localizes to Golgi; induced by 8-methoxypsoralen plus UVA irradiation
YER115C	6.8	3.456	7.6	3.59	0.772063	0.13793	-3.37401	-4.00815	-0.63413	-0.26415	SPR6	Protein of unknown function, expressed during sporulation; not required for sporulation, but gene exhibits genetic interactions with other genes required for sporulation
YER116C	6.9	5.804	7.2	6.28	0.329964	0.47563	-1.07363	-0.92796	0.14567	-0.08011	SLX8	Subunit of the Slx5-Slx8 SUMO-targeted ubiquitin ligase (STUbL) complex; stimulated by prior attachment of SUMO to the substrate; contains a C-terminal RING domain
YER117W	12.8	13.074	13	13.71	0.178159	0.63818	0.248514	0.70853	0.46002	-0.44087	RPL23B	Protein component of the large (60S) ribosomal subunit, identical to Rpl23Ap and has similarity to E. coli L14 and rat L23 ribosomal proteins
YER118C	8.2	8.815	8.3	7.78	0.105793	-1.03199	0.575817	-0.56197	-1.13778	-2.23033	SHO1	Transmembrane osmosensor, participates in activation of both the Cdc42p- and MAP kinase-dependent filamentous growth pathway and the high-osmolarity glycerol response pathway
YER119C	7.3	8.2	7.6	8.78	0.280597	0.58214	0.850898	1.15244	0.30154	-0.28555	AVT6	Vacuolar aspartate and glutamate exporter; member of a family of seven genes (AVT1-7) related to vesicular GABA-glycine transporters; involved in compartmentalizing acidic amino acids in response to nitrogen starvation
YER120W	9.7	11.22	9.8	11.49	0.073094	0.26889	1.54007	1.73586	0.1958	-0.23838	SCS2	Integral ER membrane protein that regulates phospholipid metabolism via an interaction with the FFAT motif of Opi1p, also involved in telomeric silencing, disruption causes inositol auxotrophy above 34 degrees C, VAP homolog
YER121W	5.4	4.012	4.1	3.75	-1.23915	-0.25826	-1.36312	-0.38224	0.98089	-0.33942		Putative protein of unknown function; may be involved in phosphatase regulation and/or generation of precursor metabolites and energy
YER122C	9.8	9.951	9.7	9.14	-0.166616	-0.81196	0.118728	-0.52662	-0.64535	-1.51338	GLO3	ADP-ribosylation factor GTPase activating protein (ARF GAP), involved in ER-Golgi transport; shares functional similarity with Gcs1p
YER123W	7.7	8.007	8.1	5.3	0.349053	-2.70924	0.290885	-2.76741	-3.0583	-11.8299	YCK3	Palmitoylated, vacuolar membrane-localized casein kinase I isoform; negatively regulates vacuole fusion during hypertonic stress via phosphorylation of Vps41p; shares essential functions with Hrr25p; regulates vesicle fusion in AP-3 pathway
YER124C	10.4	9.972	10.5	10.92	0.081755	0.95311	-0.404237	0.46712	0.87136	-2.2145	DSE1	Daughter cell-specific protein, may regulate cross-talk between the mating and filamentation pathways; deletion affects cell separation after division and sensitivity to alpha-factor and drugs affecting the cell wall
YER125W	9.3	10.434	9.3	8.01	-0.067883	-2.42527	1.11018	-1.24721	-2.35739	-7.37634	RSP5	E3 ubiquitin ligase of the NEDD4 family; involved in regulating many cellular processes, including MVB sorting, heat shock response, transcription, and endocytosis; human homolog is involved in Liddle syndrome; mutant tolerates aneuploidy
YER126C	10.1	9.972	10.2	10.82	0.106975	0.85304	-0.155124	0.59094	0.74606	-1.86602	NSA2	Protein constituent of 66S pre-ribosomal particles, contributes to processing of the 27S pre-rRNA
YER127W	9.7	9.312	9.6	9.97	-0.041389	0.65406	-0.342529	0.35292	0.69545	-1.77484	LCP5	Essential protein involved in maturation of 18S rRNA; depletion leads to inhibited pre-rRNA processing and reduced polysome levels; localizes primarily to the nucleolus
YER128W	5.4	5.464	5.4	5.73	-0.047347	0.26906	0.057512	0.37392	0.31641	-0.13413		Putative protein of unknown function
YER129W	9	7.079	9	6.43	0.040607	-0.65266	-1.87876	-2.57203	-0.69327	-0.97198	SAK1	Upstream serine/threonine kinase for the SNF1 complex; partially redundant with Elm1p and Tos3p; members of this family have functional orthology with LKB1, a mammalian kinase associated with Peutz-Jeghers cancer-susceptibility syndrome
YER130C	8	7.07	8.2	7.95	0.197588	0.88419	-0.947938	-0.26134	0.6866	-0.96765		Protein of unknown function; transcription is regulated by Haa1p, Sok2p and Zap1p transcriptional activators; the C. Albicans homolog (MNL1) plays a role in adaptation to stress
YER131W	11.4	12.141	11.8	13	0.413676	0.85796	0.707451	1.15174	0.44429	-1.07127	RPS26B	Protein component of the small (40S) ribosomal subunit; nearly identical to Rps26Ap and has similarity to rat S26 ribosomal protein
YER132C	7.9	7.334	8.1	7.36	0.153036	0.03025	-0.577994	-0.70078	-0.12278	-0.08262	PMD1	Protein with an N-terminal kelch-like domain, putative negative regulator of early meiotic gene expression; required, with Mds3p, for growth under alkaline conditions
YER133W	10.1	10.652	10.3	10.4	0.168463	-0.25576	0.505063	0.08084	-0.42422	-0.86978	GLC7	Type 1 serine/threonine protein phosphatase catalytic subunit, involved in many processes (eg: glycogen metabolism, sporulation, mitosis); accumulates at mating projections by interaction with Afr1p; interacts with many regulatory subunits
YER134C	7.3	7.839	7.4	7.8	0.081382	-0.03737	0.533086	0.41433	-0.11875	-0.08641		Putative protein of unknown function; non-essential gene
YER136W	10.1	10.386	9.5	9.11	-0.600715	-1.27925	0.277752	-0.40078	-0.67854	-1.56021	GDI1	GDP dissociation inhibitor, regulates vesicle traffic in secretory pathways by regulating the dissociation of GDP from the Sec4/Ypt/rab family of GTP binding proteins
YER137C	4.9	4.141	5.6	5.41	0.69089	1.26528	-0.755284	-0.18089	0.57439	-0.24709		Putative protein of unknown function
YER138C	10.7	8.576	10.3	8.8	-0.384224	0.21948	-2.14399	-1.54029	0.6037	-0.58825		Retrotransposon TYA Gag and TYB Pol genes; transcribed/translated as one unit; polyprotein is processed to make a nucleocapsid-like protein (Gag), reverse transcriptase (RT), protease (PR), and integrase (IN); similar to retroviral genes
YER137C-A	5.9	2.735	5.9	-0.91	0.014731	-3.64537	-3.14399	-6.80409	-3.6601	-1.26583		Retrotransposon TYA Gag gene co-transcribed with TYB Pol; translated as TYA or TYA-TYB polyprotein; Gag is a nucleocapsid protein that is the structural constituent of virus-like particles (VLPs); similar to retroviral Gag
YER139C	6.9	6.593	7	7.17	0.100439	0.57249	-0.261091	0.21096	0.47205	-0.43885	RTR1	CTD phosphatase; dephosphorylates S5-P in the C-terminal domain of Rpo21p; has a cysteine-rich motif required for function and conserved in eukaryotes; shuttles between the nucleus and cytoplasm
YER140W	8	7.374	7.9	7.2	-0.151844	-0.17489	-0.663568	-0.68661	-0.02304	-0.01439		Putative protein of unknown function; the authentic, non-tagged protein is detected in highly purified mitochondria in high-throughput studies; genetic interactions suggest a role in folding of ER membrane proteins
YER141W	8.9	8.947	8.6	8.03	-0.241932	-0.91584	0.068334	-0.60557	-0.67391	-1.22953	COX15	Protein required for the hydroxylation of heme O to form heme A, which is an essential prosthetic group for cytochrome c oxidase
YER142C	6.6	6.356	5.9	4.98	-0.672894	-1.38046	-0.247374	-0.95494	-0.70757	-0.42992	MAG1	3-methyl-adenine DNA glycosylase involved in protecting DNA against alkylating agents; initiates base excision repair by removing damaged bases to create abasic sites that are subsequently repaired
YER143W	8.2	8.331	7.6	8.75	-0.58736	0.4215	0.150364	1.15922	1.00886	-2.3197	DDI1	DNA damage-inducible v-SNARE binding protein, contains a ubiquitin-associated (UBA) domain, may act as a negative regulator of constitutive exocytosis, may play a role in S-phase checkpoint control
YER144C	7.5	7.263	7.7	6.82	0.18531	-0.44006	-0.284561	-0.90993	-0.62537	-0.71546	UBP5	Putative ubiquitin-specific protease, closest paralog of Doa4p but has no functional overlap; concentrates at the bud neck
YER145C	9.1	9.376	9	8.86	-0.131765	-0.5121	0.278015	-0.10232	-0.38034	-0.5021	FTR1	High affinity iron permease involved in the transport of iron across the plasma membrane; forms complex with Fet3p; expression is regulated by iron
YER146W	8.7	9.039	8.6	9.85	-0.043193	0.81508	0.357515	1.21579	0.85827	-1.48031	LSM5	Lsm (Like Sm) protein; part of heteroheptameric complexes (Lsm2p-7p and either Lsm1p or 8p): cytoplasmic Lsm1p complex involved in mRNA decay; nuclear Lsm8p complex part of U6 snRNP and possibly involved in processing tRNA, snoRNA, and rRNA
YER147C	8.2	7.42	8.3	8.08	0.140015	0.66125	-0.773371	-0.25213	0.52124	-0.5377	SCC4	Subunit of cohesin loading factor (Scc2p-Scc4p), a complex required for the loading of cohesin complexes onto chromosomes; involved in establishing sister chromatid cohesion during double-strand break repair via phosphorylated histone H2AX
YER148W	9.8	8.838	9.6	7.06	-0.195248	-1.78074	-0.985991	-2.57148	-1.58549	-5.39998	SPT15	TATA-binding protein, general transcription factor that interacts with other factors to form the preinitiation complex at promoters, essential for viability
YER148W-A	4.4	-2.333	4.1	0.48	-0.293499	2.80871	-6.75026	-3.64805	3.10221	-0.53041		Dubious open reading frame unlikely to encode a functional protein, based on available experimental and comparative sequence data
YER149C	7.9	7.865	7.9	5.62	-0.047144	-2.24504	-0.058194	-2.25609	-2.1979	-6.15513	PEA2	Coiled-coil polarisome protein required for polarized morphogenesis, cell fusion, and low affinity Ca2+ influx; forms polarisome complex with Bni1p, Bud6p, and Spa2p; localizes to sites of polarized growth
YER150W	10.7	11.532	8.4	10.52	-2.29624	-1.01043	0.828108	2.11391	1.28581	-2.36709	SPI1	GPI-anchored cell wall protein involved in weak acid resistance; basal expression requires Msn2p/Msn4p; expression is induced under conditions of stress and during the diauxic shift; similar to Sed1p
YER151C	9.1	9.367	8.9	9.02	-0.153471	-0.34867	0.316549	0.12135	-0.1952	-0.2087	UBP3	Ubiquitin-specific protease that interacts with Bre5p to co-regulate anterograde and retrograde transport between the ER and Golgi; inhibitor of gene silencing; cleaves ubiquitin fusions but not polyubiquitin; also has mRNA binding activity
YER152C	9.2	8.147	9	8.42	-0.161624	0.27307	-1.04029	-0.6056	0.4347	-0.58506		Protein with 2-aminoadipate transaminase activity; shares amino acid similarity with the aminotransferases Aro8p and Aro9p; YER152C is not an essential gene
YER153C	6.3	5.237	6.4	6.91	0.078583	1.6755	-1.07307	0.52385	1.59691	-1.47756	PET122	Mitochondrial translational activator specific for the COX3 mRNA, acts together with Pet54p and Pet494p; located in the mitochondrial inner membrane
YER154W	8.4	8.721	8.3	8.87	-0.05888	0.15341	0.323875	0.53616	0.21229	-0.17712	OXA1	Mitochondrial inner membrane insertase, mediates the insertion of both mitochondrial- and nuclear-encoded proteins from the matrix into the inner membrane, interacts with mitochondrial ribosomes; conserved from bacteria to animals
YER155C	9.7	9.935	9.8	8.82	0.104513	-1.11489	0.260994	-0.95841	-1.2194	-3.5224	BEM2	Rho GTPase activating protein (RhoGAP) involved in the control of cytoskeleton organization and cellular morphogenesis; required for bud emergence
YER156C	10.1	10.323	10	10.97	-0.166104	0.64423	0.193771	1.00411	0.81034	-1.75483		Putative protein of unknown function; interacts with Hsp82p and copurifies with Ipl1p; expression is copper responsive and downregulated in strains deleted for MAC1, a copper-responsive transcription factor; similarity to mammalian MYG1
YER157W	8.2	7.905	8.7	7.47	0.516589	-0.43769	-0.306063	-1.26034	-0.95428	-1.84596	COG3	Essential component of the conserved oligomeric Golgi complex (Cog1p through Cog8p), a cytosolic tethering complex that functions in protein trafficking to mediate fusion of transport vesicles to Golgi compartments
YER158C	6.9	7.031	7.2	6.55	0.271911	-0.48346	0.084682	-0.67069	-0.75537	-0.79299		Protein of unknown function, has similarity to Afr1p; potentially phosphorylated by Cdc28p
YER159C	8.2	7.514	8.1	8.25	-0.122298	0.73716	-0.69769	0.16176	0.85945	-1.30063	BUR6	Subunit of a heterodimeric NC2 transcription regulator complex with Ncb2p; complex binds to TBP and can repress transcription by preventing preinitiation complex assembly or stimulate activated transcription; homologous to human NC2alpha
YER160C	10.8	8.826	10.6	9.36	-0.118034	0.53407	-1.94123	-1.28912	0.6521	-0.86642		Retrotransposon TYA Gag and TYB Pol genes; transcribed/translated as one unit; polyprotein is processed to make a nucleocapsid-like protein (Gag), reverse transcriptase (RT), protease (PR), and integrase (IN); similar to retroviral genes
YER161C	7.7	6.707	7.6	6.96	-0.104016	0.25743	-1.02811	-0.66666	0.36144	-0.3062	SPT2	Protein involved in negative regulation of transcription; required for RNA polyadenylation; exhibits regulated interactions with both histones and SWI-SNF components, has similarity to mammalian HMG1 proteins
YER162C	7.5	7.033	7.5	8.36	0.031022	1.32404	-0.485172	0.80784	1.29302	-1.9757	RAD4	Protein that recognizes and binds damaged DNA (with Rad23p) during nucleotide excision repair; subunit of Nuclear Excision Repair Factor 2 (NEF2); homolog of human XPC protein
YER163C	7.9	7.051	8.2	7.54	0.286156	0.49136	-0.856679	-0.65147	0.2052	-0.17383		Putative protein of unknown function; green fluorescent protein (GFP)-fusion protein localizes to the cytoplasm and nucleus; periodically expressed during the metabolic cycle; weak similarity to bacterial cation transport protein
YER164W	8.5	9.264	8.7	7.41	0.222622	-1.85397	0.7624	-1.31419	-2.07659	-7.64387	CHD1	Nucleosome remodeling factor that functions in regulation of transcription elongation; contains a chromo domain, a helicase domain and a DNA-binding domain; component of both the SAGA and SLIK complexes
YER165W	11.1	13.116	11.2	11.72	0.098743	-1.39489	1.96658	0.47295	-1.49363	-5.81707	PAB1	Poly(A) binding protein, part of the 3'-end RNA-processing complex, mediates interactions between the 5' cap structure and the 3' mRNA poly(A) tail, involved in control of poly(A) tail length, interacts with translation factor eIF-4G
YER166W	8.6	9.668	9	8.15	0.348282	-1.52269	1.02402	-0.84694	-1.87097	-7.89597	DNF1	Aminophospholipid translocase (flippase) that localizes primarily to the plasma membrane; contributes to endocytosis, protein transport and cell polarity; type 4 P-type ATPase
YER167W	8.2	7.786	8.5	6.47	0.301807	-1.31319	-0.406713	-2.02171	-1.615	-3.27882	BCK2	Protein rich in serine and threonine residues involved in protein kinase C signaling pathway, which controls cell integrity; overproduction suppresses pkc1 mutations
YER168C	8.9	9.195	9	9.45	0.12811	0.25373	0.307341	0.43296	0.12562	-0.1326	CCA1	ATP (CTP):tRNA-specific tRNA nucleotidyltransferase; different forms targeted to the nucleus, cytosol, and mitochondrion are generated via the use of multiple transcriptional and translational start sites
YER170W	6.2	6.042	5.8	6.06	-0.402611	0.01657	-0.202242	0.21694	0.41918	-0.22595	ADK2	Mitochondrial adenylate kinase, catalyzes the reversible synthesis of GTP and AMP from GDP and ADP; may serve as a back-up for synthesizing GTP or ADP depending on metabolic conditions; 3' sequence of ADK2 varies with strain background
YER171W	8.7	8.141	9	6.91	0.306181	-1.22654	-0.593038	-2.12576	-1.53272	-4.11214	RAD3	5' to 3' DNA helicase, involved in nucleotide excision repair and transcription; subunit of RNA polII initiation factor TFIIH and of Nucleotide Excision Repair Factor 3 (NEF3); homolog of human XPD protein; mutant has aneuploidy tolerance
YER172C	8.8	8.99	9.1	8.45	0.281852	-0.53799	0.201901	-0.61794	-0.81984	-1.9234	BRR2	RNA-dependent ATPase RNA helicase (DEIH box); required for disruption of U4/U6 base-pairing in native snRNPs to activate the spliceosome for catalysis; homologous to human U5-200kD
YER173W	7.7	5.852	8	6.33	0.337223	0.47362	-1.8097	-1.6733	0.13639	-0.08011	RAD24	Checkpoint protein, involved in the activation of the DNA damage and meiotic pachytene checkpoints; subunit of a clamp loader that loads Rad17p-Mec3p-Ddc1p onto DNA; homolog of human and S. pombe Rad17 protein
YER174C	8.7	7.688	8.5	6.81	-0.162755	-0.88017	-0.964106	-1.68152	-0.71742	-0.92902	GRX4	Hydroperoxide and superoxide-radical responsive glutathione-dependent oxidoreductase; monothiol glutaredoxin subfamily member along with Grx3p and Grx5p; protects cells from oxidative damage; mutant has increased aneuploidy tolerance
YER175C	7.3	7.342	6.7	7.16	-0.601933	-0.1826	0.050388	0.46972	0.41933	-0.30806	TMT1	Trans-aconitate methyltransferase, cytosolic enzyme that catalyzes the methyl esterification of 3-isopropylmalate, an intermediate of the leucine biosynthetic pathway, and trans-aconitate, which inhibits the citric acid cycle
YER176W	8.7	8.544	9.2	8.58	0.511234	0.04028	-0.121932	-0.59289	-0.47095	-0.76173	ECM32	DNA dependent ATPase/DNA helicase belonging to the Dna2p- and Nam7p-like family of helicases that is involved in modulating translation termination; interacts with the translation termination factors, localized to polysomes
YER177W	12.7	12.87	12.2	13.42	-0.490724	0.54733	0.211043	1.2491	1.03806	-3.41276	BMH1	14-3-3 protein, major isoform; controls proteome at post-transcriptional level, binds proteins and DNA, involved in regulation of many processes including exocytosis, vesicle transport, Ras/MAPK signaling, and rapamycin-sensitive signaling
YER178W	11.1	12.571	11.2	13.34	0.133973	0.77241	1.51118	2.14962	0.63844	-1.40491	PDA1	E1 alpha subunit of the pyruvate dehydrogenase (PDH) complex, catalyzes the direct oxidative decarboxylation of pyruvate to acetyl-CoA; phosphorylated; regulated by glucose
YER179W	4.5	4.575	3.9	4.84	-0.554207	0.26038	0.080942	0.89553	0.81459	-0.30457	DMC1	Meiosis-specific protein required for repair of double-strand breaks and pairing between homologous chromosomes; homolog of Rad51p and the bacterial RecA protein
YER180C	7.4	0.107	7.5	2.99	0.075027	2.88762	-7.30704	-4.49445	2.81259	-1.31902	ISC10	Protein required for sporulation, transcript is induced 7.5 hours after induction of meiosis, expected to play significant role in the formation of reproductive cells
YER180C-A	5.5	4.294	5.5	6.03	-0.082596	1.73824	-1.24124	0.5796	1.82084	-1.80035	SLO1	Protein interacting with Arl3p, which is a GTPase of the Ras superfamily involved in vesicle-tethering at the Golgi; putative ortholog of human SCOCO
YER182W	7.1	7.438	6.6	7.33	-0.561752	-0.11058	0.29305	0.74422	0.45117	-0.43504	FMP10	Putative protein of unknown function; the authentic, non-tagged protein is detected in highly purified mitochondria in high-throughput studies
YER183C	7.5	7.294	7.6	8.1	0.084353	0.80982	-0.205913	0.51955	0.72547	-1.05999	FAU1	5,10-methenyltetrahydrofolate synthetase, involved in folic acid biosynthesis
YER184C	6.3	4.041	7.5	4.9	1.27349	0.86335	-2.22691	-2.63706	-0.41014	-0.18078		Putative zinc cluster protein; deletion confers sensitivity to Calcufluor white, and prevents growth on glycerol or lactate as sole carbon source
YER185W	4.9	4.76	5.1	3.77	0.122808	-0.99077	-0.186687	-1.30027	-1.11358	-0.46427	PUG1	Plasma membrane protein with roles in the uptake of protoprophyrin IX and the efflux of heme; expression is induced under both low-heme and low-oxygen conditions; member of the fungal lipid-translocating exporter (LTE) family of proteins
YER186C	7.8	3	7.7	3	-0.042505	-0.00083	-4.75703	-4.71536	0.04168	-0.01137		Putative protein of unknown function
YER187W	5	-2.333	3.2	1.38	-1.80711	3.71618	-7.31273	-1.78944	5.5233	-1.48873		Putative protein of unknown function; induced in respiratory-deficient cells
YER188W	5	4.764	3	2.17	-2.02685	-2.59203	-0.250293	-0.81547	-0.56518	-0.12242		Dubious open reading frame unlikely to encode a protein, based on available experimental and comparative sequence data; large-scale analyses show mRNA expression increases under anaerobic conditions and two-hybrid interactions with Sst2p
YER190W	7.9	6.39	7.8	6.44	-0.165622	0.04764	-1.54843	-1.33517	0.21326	-0.12454	YRF1-2	Helicase encoded by the Y' element of subtelomeric regions, highly expressed in the mutants lacking the telomerase component TLC1; potentially phosphorylated by Cdc28p; induced by treatment with 8-methoxypsoralen and UVA irradiation
YJL091C	7.6	8.402	7.6	9.18	0.055456	0.77866	0.835505	1.55871	0.7232	-1.12463	GWT1	Protein involved in the inositol acylation of glucosaminyl phosphatidylinositol (GlcN-PI) to form glucosaminyl(acyl)phosphatidylinositol (GlcN(acyl)PI), an intermediate in the biosynthesis of glycosylphosphatidylinositol (GPI) anchors
YJL026W	10.7	11.891	10.7	12.71	0.052898	0.81727	1.19485	1.95922	0.76437	-1.50882	RNR2	Ribonucleotide-diphosphate reductase (RNR), small subunit; the RNR complex catalyzes the rate-limiting step in dNTP synthesis and is regulated by DNA replication and DNA damage checkpoint pathways via localization of the small subunits
YJR125C	8.9	9.254	8.6	9.2	-0.328119	-0.05009	0.322338	0.60037	0.27803	-0.35944	ENT3	Protein containing an N-terminal epsin-like domain involved in clathrin recruitment and traffic between the Golgi and endosomes; associates with the clathrin adaptor Gga2p
YJL225C	8.5	6.203	7.6	6.27	-0.87473	0.06302	-2.26945	-1.3317	0.93775	-1.04219		Putative protein of unknown function; similarity to DNA helicases that are also encoded within subtelomeric Y' elements and induced in telomerase deficient survivors
YJL223C	4.6	-2.333	3.9	-0.91	-0.714711	1.42286	-6.97255	-4.83498	2.13757	-0.175	PAU1	Member of the seripauperin multigene family encoded mainly in subtelomeric regions, active during alcoholic fermentation, regulated by anaerobiosis, negatively regulated by oxygen, repressed by heme; identical to Pau14p
YJL222W	8.3	7.875	8.3	7.81	0.049578	-0.06056	-0.37944	-0.48958	-0.11014	-0.08458	VTH2	Putative membrane glycoprotein with strong similarity to Vth1p and Pep1p/Vps10p, may be involved in vacuolar protein sorting
YJL221C	5.9	5.211	5.9	6.64	-0.017418	1.43132	-0.667929	0.78081	1.44874	-0.34093	IMA4	Alpha-glucosidase with broad substrate specificity for alpha-1,4- and alpha-1,6-glucosides; member of IMA isomaltase family; not required for isomaltose utilization, but Ima4p overexpression allows the ima1 null mutant to grow on isomaltose
YJL218W	4.4	5.67	4.6	6.23	0.220873	0.56267	1.2573	1.59909	0.3418	-0.13999		Putative protein of unknown function, similar to bacterial galactoside O-acetyltransferases; induced by oleate in an OAF1/PIP2-dependent manner; promoter contains an oleate response element consensus sequence; non-essential gene
YJL217W	7.8	8.433	8.4	9.77	0.643256	1.33245	0.662102	1.3513	0.6892	-0.92228	REE1	Cytoplasmic protein involved in the regulation of enolase (ENO1); mRNA expression is induced by calcium shortage, copper deficiency (via Mac1p) and the presence of galactose (via Gal4p); mRNA expression is also regulated by the cell cycle
YJL216C	5.6	3.785	5.7	3.85	0.170671	0.06757	-1.78776	-1.89085	-0.1031	-0.02941	IMA5	Alpha-glucosidase with specificity for isomaltose, maltose, and palatinose; member of the IMA isomaltase family; not required for isomaltose utilization, but Ima5p overexpression allows the ima1 null mutant to grow on isomaltose
YJL213W	5.7	-2.333	6.5	3.52	0.875489	5.85225	-7.98464	-3.00788	4.97676	-2.20206		Protein of unknown function that may interact with ribosomes; periodically expressed during the yeast metabolic cycle; phosphorylated in vitro by the mitotic exit network (MEN) kinase complex, Dbf2p/Mob1p
YJL212C	8	9.031	7.5	8.22	-0.486783	-0.81435	0.999261	0.6717	-0.32757	-0.34195	OPT1	Proton-coupled oligopeptide transporter of the plasma membrane; also transports glutathione and phytochelatin; member of the OPT family
YJL210W	7.8	7.067	7.7	5.24	-0.070655	-1.82967	-0.70168	-2.4607	-1.75902	-2.71204	PEX2	RING-finger peroxin and E3 ubiquitin ligase, peroxisomal membrane protein with a C-terminal zinc-binding RING domain, forms translocation subcomplex with Pex10p and Pex12p which functions in peroxisomal matrix protein import
YJL209W	7.5	5.915	7.9	6.29	0.387837	0.37089	-1.56463	-1.58158	-0.01695	-0.00623	CBP1	Mitochondrial protein that interacts with the 5'-untranslated region of the COB mRNA and has a role in its stability and translation; found in a complex at the inner membrane along with Pet309p
YJL208C	8.3	8.53	8.5	8.36	0.224597	-0.17203	0.276212	-0.12041	-0.39663	-0.5027	NUC1	Major mitochondrial nuclease, has RNAse and DNA endo- and exonucleolytic activities; has roles in mitochondrial recombination, apoptosis and maintenance of polyploidy
YJL207C	8.5	9.198	8.7	9.71	0.207276	0.51393	0.665785	0.97244	0.30665	-0.30436	LAA1	AP-1 accessory protein; colocalizes with clathrin to the late-Golgi apparatus; involved in TGN-endosome transport; physically interacts with AP-1; similar to the mammalian p200; may interact with ribosomes; YJL207C is a non-essential gene
YJL206C	6.9	6.261	7	6.92	0.118876	0.65487	-0.618257	-0.08226	0.536	-0.48326		Putative protein of unknown function; similar to transcriptional regulators from the Zn[2]-Cys[6] binuclear cluster protein family; mRNA is weakly cell cycle regulated, peaking in S phase; induced rapidly upon MMS treatment
YJL205C	5.8	6.337	5.4	5.41	-0.361868	-0.92251	0.560281	-0.00036	-0.56064	-0.31757	NCE101	Protein of unknown function, involved in secretion of proteins that lack classical secretory signal sequences
YJL204C	7.1	7.718	7.1	8.05	-0.071257	0.32817	0.584428	0.98386	0.39943	-0.31749	RCY1	F-box protein involved in recycling plasma membrane proteins internalized by endocytosis; localized to sites of polarized growth
YJL203W	6.9	6.905	7	7.35	0.16034	0.44508	0.052524	0.33726	0.28474	-0.21832	PRP21	Subunit of the SF3a splicing factor complex, required for spliceosome assembly
YJL201W	7.3	7.886	7.6	8.03	0.297524	0.14744	0.590893	0.44081	-0.15008	-0.10136	ECM25	Non-essential protein of unknown function; promoter contains a consensus binding sequence for factor Abf1p
YJL200C	9.2	9.407	8.7	9.93	-0.469763	0.52136	0.23872	1.22984	0.99112	-2.20642	ACO2	Putative mitochondrial aconitase isozyme; similarity to Aco1p, an aconitase required for the TCA cycle; expression induced during growth on glucose, by amino acid starvation via Gcn4p, and repressed on ethanol
YJL199C	5.5	4.009	5.2	5.78	-0.308929	1.7713	-1.53489	0.54534	2.08023	-1.45042	MBB1	Dubious open reading frame, unlikely to encode a protein; not conserved in closely related Saccharomyces species; protein detected in large-scale protein-protein interaction studies
YJL198W	9.9	9.616	10.4	9.93	0.483737	0.30982	-0.297409	-0.47133	-0.17392	-0.1592	PHO90	Low-affinity phosphate transporter; deletion of pho84, pho87, pho89, pho90, and pho91 causes synthetic lethality; transcription independent of Pi and Pho4p activity; overexpression results in vigorous growth
YJL197W	8.4	8.451	8.5	8.12	0.124121	-0.33445	0.03381	-0.42476	-0.45857	-0.61	UBP12	Ubiquitin carboxyl-terminal hydrolase, ubiquitin-specific protease present in the nucleus and cytoplasm that cleaves ubiquitin from ubiquitinated proteins
YJL196C	10.1	10.213	10.1	10.46	-0.078058	0.25211	0.069628	0.39979	0.33017	-0.36268	ELO1	Elongase I, medium-chain acyl elongase, catalyzes carboxy-terminal elongation of unsaturated C12-C16 fatty acyl-CoAs to C16-C18 fatty acids
YJL194W	7.5	8.315	7.4	8.88	-0.123934	0.56059	0.800896	1.48542	0.68453	-0.90021	CDC6	Essential ATP-binding protein required for DNA replication, component of the pre-replicative complex (pre-RC) which requires ORC to associate with chromatin and is in turn required for Mcm2-7p DNA association; homologous to S. pombe Cdc18p
YJL193W	7.6	7.141	7.8	7.43	0.160182	0.29223	-0.496744	-0.3647	0.13205	-0.0927		Putative protein of unknown function, predicted to encode a triose phosphate transporter subfamily member based on phylogenetic analysis; similar to YOR307C/SLY41; deletion mutant has a respiratory growth defect
YJL192C	9.3	9.324	9.1	8.61	-0.164765	-0.71794	0.071849	-0.48132	-0.55317	-1.08007	SOP4	ER-membrane protein; suppressor of pma1-7, deletion of SOP4 slows down the export of wild-type Pma1p and Pma1-7 from the ER
YJL191W	9.8	12.125	10.5	12.95	0.691655	0.82405	2.32196	2.45435	0.13239	-0.09227	RPS14B	Ribosomal protein 59 of the small subunit, required for ribosome assembly and 20S pre-rRNA processing; mutations confer cryptopleurine resistance; nearly identical to Rps14Ap and similar to E. coli S11 and rat S14 ribosomal proteins
YJL190C	12.9	13.057	12.6	12.98	-0.317286	-0.08027	0.152571	0.38958	0.23701	-0.32404	RPS22A	Protein component of the small (40S) ribosomal subunit; nearly identical to Rps22Bp and has similarity to E. coli S8 and rat S15a ribosomal proteins
YJL189W	11.9	12.28	11.9	13.28	0.037085	0.99801	0.369528	1.33045	0.96093	-2.34694	RPL39	Protein component of the large (60S) ribosomal subunit, has similarity to rat L39 ribosomal protein; required for ribosome biogenesis; loss of both Rpl31p and Rpl39p confers lethality; also exhibits genetic interactions with SIS1 and PAB1
YJL187C	7.7	6.809	8.1	6.21	0.384784	-0.59463	-0.940247	-1.91966	-0.97941	-1.36197	SWE1	Protein kinase that regulates the G2/M transition by inhibition of Cdc28p kinase activity; localizes to the nucleus and to the daughter side of the mother-bud neck; homolog of S. pombe Wee1p; potential Cdc28p substrate
YJL186W	9.7	10.416	9.6	11.35	-0.079175	0.93467	0.716611	1.73046	1.01385	-2.99836	MNN5	Alpha-1,2-mannosyltransferase, responsible for addition of the second alpha-1,2-linked mannose of the branches on the mannan backbone of oligosaccharides, localizes to an early Golgi compartment
YJL185C	5.6	5.479	5.5	3.8	-0.143285	-1.67439	-0.124747	-1.65585	-1.5311	-0.9887		Putative protein of unknown function; mRNA is weakly cell cycle regulated, peaking in G2 phase; YJL185C is a non-essential gene
YJL184W	6.8	6.952	7.1	7.76	0.299837	0.80366	0.119795	0.62362	0.50382	-0.30468	GON7	Protein proposed to be involved in the modification of N-linked oligosaccharides, osmotic stress response, telomere uncapping and elongation, transcription; component of the EKC/KEOPS protein complex with Kae1p, Cgi121p, Pcc1p, and Bud32p
YJL183W	9.4	9.171	9	6.87	-0.392947	-2.29701	-0.186211	-2.09028	-1.90407	-7.03635	MNN11	Subunit of a Golgi mannosyltransferase complex that also contains Anp1p, Mnn9p, Mnn10p, and Hoc1p, and mediates elongation of the polysaccharide mannan backbone; has homology to Mnn10p
YJL181W	7.4	6.668	7.2	6.92	-0.192474	0.25723	-0.728154	-0.27845	0.4497	-0.36741		Putative protein of unknown function; expression is cell-cycle regulated as shown by microarray analysis
YJL180C	7.4	7.54	7.2	7.45	-0.249798	-0.08884	0.097461	0.25842	0.16095	-0.11087	ATP12	Conserved protein required for assembly of alpha and beta subunits into the F1 sector of mitochondrial F1F0 ATP synthase; mutation of human ATP12 reduces active ATP synthase levels and is associated with the disorder ATPAF2 deficiency
YJL179W	7.2	7.175	7.3	7.44	0.076259	0.26642	-0.066082	0.12408	0.19016	-0.10069	PFD1	Subunit of heterohexameric prefoldin, which binds cytosolic chaperonin and transfers target proteins to it; involved in the biogenesis of actin and of alpha- and gamma-tubulin
YJL178C	9	9.322	9	9.98	-0.06305	0.66164	0.280882	1.00557	0.72469	-1.56021	ATG27	Type I membrane protein involved in autophagy and the cytoplasm-to-vacuole targeting (Cvt) pathway; may be involved in membrane delivery to the phagophore assembly site
YJL177W	11.4	12.694	11.7	13.06	0.316681	0.36219	1.34008	1.38558	0.04551	-0.04536	RPL17B	Protein component of the large (60S) ribosomal subunit, nearly identical to Rpl17Ap and has similarity to E. coli L22 and rat L17 ribosomal proteins
YJL176C	8.5	8.672	8.6	8.07	0.16628	-0.60176	0.199554	-0.56848	-0.76804	-1.28045	SWI3	Subunit of the SWI/SNF chromatin remodeling complex, which regulates transcription by remodeling chromosomes; required for transcription of many genes, including ADH1, ADH2, GAL1, HO, INO1 and SUC2
YJL174W	10.2	10.145	10	9.82	-0.119704	-0.32818	-0.009208	-0.21768	-0.20847	-0.20591	KRE9	Glycoprotein involved in cell wall beta-glucan assembly; null mutation leads to severe growth defects, aberrant multibudded morphology, and mating defects
YJL173C	7.8	8.023	7.3	8.74	-0.439269	0.71422	0.242974	1.39646	1.15349	-2.92662	RFA3	Subunit of heterotrimeric Replication Protein A (RPA), which is a highly conserved single-stranded DNA binding protein involved in DNA replication, repair, and recombination
YJL172W	9.5	11.196	9.6	11.69	0.108207	0.48948	1.71722	2.09849	0.38127	-0.68791	CPS1	Vacuolar carboxypeptidase yscS; expression is induced under low-nitrogen conditions
YJL171C	9.6	11.102	10	12.21	0.413381	1.11145	1.5334	2.23147	0.69807	-1.6876		GPI-anchored cell wall protein of unknown function; induced in response to cell wall damaging agents and by mutations in genes involved in cell wall biogenesis; sequence similarity to YBR162C/TOS1, a covalently bound cell wall protein
YJL170C	6.3	6.941	5	6.44	-1.31936	-0.49731	0.612449	1.4345	0.82205	-0.65329	ASG7	Protein that regulates signaling from a G protein beta subunit Ste4p and its relocalization within the cell; specific to a-cells and induced by alpha-factor
YJL168C	8.8	8.503	9	7.4	0.161856	-1.10555	-0.303752	-1.57116	-1.2674	-2.88575	SET2	Histone methyltransferase with a role in transcriptional elongation, methylates a lysine residue of histone H3; associates with the C-terminal domain of Rpo21p; histone methylation activity is regulated by phosphorylation status of Rpo21p
YJL167W	10.8	11.773	10	11.25	-0.788906	-0.52198	0.945782	1.21271	0.26693	-0.45937	ERG20	Farnesyl pyrophosphate synthetase, has both dimethylallyltranstransferase and geranyltranstransferase activities; catalyzes the formation of C15 farnesyl pyrophosphate units for isoprenoid and sterol biosynthesis
YJL166W	9.4	9.272	8.8	9.25	-0.585343	-0.02141	-0.126057	0.43787	0.56393	-1.0404	QCR8	Subunit 8 of ubiquinol cytochrome-c reductase complex, which is a component of the mitochondrial inner membrane electron transport chain; oriented facing the intermembrane space; expression is regulated by Abf1p and Cpf1p
YJL165C	8.6	8.878	9.3	8.84	0.641141	-0.03577	0.240462	-0.43645	-0.67691	-1.10851	HAL5	Putative protein kinase; overexpression increases sodium and lithium tolerance, whereas gene disruption increases cation and low pH sensitivity and impairs potassium uptake, suggesting a role in regulation of Trk1p and/or Trk2p transporters
YJL164C	6.2	7.464	6.1	4.73	-0.074427	-2.73208	1.25598	-1.40167	-2.65765	-3.82821	TPK1	cAMP-dependent protein kinase catalytic subunit; promotes vegetative growth in response to nutrients via the Ras-cAMP signaling pathway; inhibited by regulatory subunit Bcy1p in the absence of cAMP; partially redundant with Tpk2p and Tpk3p
YJL163C	6.4	6.765	6	5.59	-0.465537	-1.17079	0.341768	-0.36349	-0.70526	-0.46796		Putative protein of unknown function
YJL162C	7.8	6.584	7.4	6.51	-0.356831	-0.06968	-1.17483	-0.88768	0.28715	-0.18352	JJJ2	Protein of unknown function, contains a J-domain, which is a region with homology to the E. coli DnaJ protein
YJL161W	5.4	5.595	5.2	5.65	-0.181672	0.05405	0.176809	0.41253	0.23573	-0.09228	FMP33	Putative protein of unknown function; the authentic, non-tagged protein is detected in highly purified mitochondria in high-throughput studies
YJL159W	12.7	14.588	12.3	14.84	-0.483937	0.25633	1.85027	2.59054	0.74027	-2.70458	HSP150	O-mannosylated heat shock protein that is secreted and covalently attached to the cell wall via beta-1,3-glucan and disulfide bridges; required for cell wall stability; induced by heat shock, oxidative stress, and nitrogen limitation
YJL158C	11.7	13.051	11.4	13.43	-0.305264	0.38396	1.37022	2.05945	0.68922	-1.88358	CIS3	Mannose-containing glycoprotein constituent of the cell wall; member of the PIR (proteins with internal repeats) family
YJL157C	10.2	9.797	9.7	9.34	-0.562818	-0.45926	-0.424121	-0.32056	0.10356	-0.09891	FAR1	Cyclin-dependent kinase inhibitor that mediates cell cycle arrest in response to pheromone; also forms a complex with Cdc24p, Ste4p, and Ste18p that may specify the direction of polarized growth during mating; potential Cdc28p substrate
YJL156C	8.3	8.004	8.3	8	-0.016245	-0.00249	-0.275787	-0.26203	0.01376	-0.00621	SSY5	Serine protease of SPS plasma membrane amino acid sensor system (Ssy1p-Ptr3p-Ssy5p); contains an inhibitory domain that dissociates in response to extracellular amino acids, freeing a catalytic domain to activate transcription factor Stp1p
YJL155C	7.4	7.6	7.7	5.09	0.379858	-2.51389	0.237632	-2.65612	-2.89375	-7.96802	FBP26	Fructose-2,6-bisphosphatase, required for glucose metabolism
YJL154C	9.3	9.409	9.5	9.13	0.242043	-0.27452	0.10192	-0.41464	-0.51656	-0.98686	VPS35	Endosomal subunit of membrane-associated retromer complex required for retrograde transport; receptor that recognizes retrieval signals on cargo proteins, forms subcomplex with Vps26p and Vps29p that selects cargo proteins for retrieval
YJL153C	6.6	7.302	6.2	8.06	-0.393238	0.75998	0.717885	1.87111	1.15322	-1.53553	INO1	Inositol-3-phosphate synthase, involved in synthesis of inositol phosphates and inositol-containing phospholipids; transcription is coregulated with other phospholipid biosynthetic genes by Ino2p and Ino4p, which bind the UASINO DNA element
YJL151C	9.7	9.976	9.4	10.67	-0.235165	0.69578	0.313978	1.24492	0.93095	-3.14688	SNA3	Integral membrane protein localized to vacuolar intralumenal vesicles, computational analysis of large-scale protein-protein interaction data suggests a possible role in either cell wall synthesis or protein-vacuolar targeting
YJL149W	7.1	7.498	7.2	8.55	0.040888	1.0485	0.385026	1.39264	1.00762	-1.6979	DAS1	Putative SCF ubiquitin ligase F-box protein; interacts physically with both Cdc53p and Skp1 and genetically with CDC34; similar to putative F-box protein YDR131C
YJL148W	9.6	9.249	9.5	9.38	-0.054017	0.13314	-0.351741	-0.16458	0.18716	-0.22662	RPA34	RNA polymerase I subunit A34.5
YJL147C	6.6	6.084	6.9	6.06	0.292153	-0.02526	-0.517485	-0.8349	-0.31741	-0.18219		Mitochondrial protein of unknown function; homozygous diploid deletion strain has a sporulation defect characterized by elevated dityrosine in the soluble fraction; expression induced by calcium shortage; YJL147W is a non-essential gene
YJL146W	7.8	7.683	8.2	7.19	0.403285	-0.49032	-0.087438	-0.98105	-0.89361	-1.36468	IDS2	Protein involved in modulation of Ime2p activity during meiosis, appears to act indirectly to promote Ime2p-mediated late meiotic functions; found in growing cells and degraded during sporulation
YJL145W	8.7	8.876	8.4	8.97	-0.339961	0.09294	0.176563	0.60946	0.4329	-0.51223	SFH5	Non-classical phosphatidylinositol transfer protein (PITP); exhibits PI- but not PC-transfer activity; localizes to the peripheral endoplasmic reticulum, cytosol and microsomes; similar to Sec14p
YJL143W	8.8	8.616	8.6	8.38	-0.17526	-0.2356	-0.135993	-0.19634	-0.06034	-0.03457	TIM17	Essential subunit of the Translocase of the Inner Mitochondrial membrane (TIM23 complex); with Tim23p, contributes to the architecture and function of the import channel; may link the import motor to the core TIM23 complex
YJL142C	6.5	5.409	6.3	5.36	-0.276777	-0.04534	-1.12435	-0.89291	0.23144	-0.10124	IRC9	Dubious open reading frame unlikely to encode a protein, based on available experimental and comparative sequence data; partially overlaps verified gene YJL141C; null mutant displays increased levels of spontaneous Rad52p foci
YJL141C	8.5	9.356	8.6	8.99	0.12545	-0.36337	0.84829	0.35947	-0.48882	-0.5942	YAK1	Serine-threonine protein kinase that is part of a glucose-sensing system involved in growth control in response to glucose availability; translocates from the cytoplasm to the nucleus and phosphorylates Pop2p in response to a glucose signal
YJL140W	9.1	8.235	9.3	6.73	0.240744	-1.50355	-0.862584	-2.60687	-1.74429	-5.97244	RPB4	RNA polymerase II subunit B32; forms two subunit dissociable complex with Rpb7p; involved in recruitment of 3'-end processing factors to transcribing RNA polymerase II complex and in export of mRNA to cytoplasm under stress conditions
YJL139C	7.3	6.899	7.2	6.69	-0.005227	-0.20612	-0.354707	-0.5556	-0.2009	-0.12259	YUR1	Mannosyltransferase of the KTR1 family, involved in protein N-glycosylation; located in the Golgi apparatus
YJL138C	13.5	14.207	13.6	15.01	0.083868	0.8023	0.727589	1.44603	0.71844	-1.69625	TIF2	Translation initiation factor eIF4A, identical to Tif1p; DEA(D/H)-box RNA helicase that couples ATPase activity to RNA binding and unwinding; forms a dumbbell structure of two compact domains connected by a linker; interacts with eIF4G
YJL137C	5.2	5.612	5.6	5.15	0.424213	-0.45837	0.416311	-0.46627	-0.88258	-0.48403	GLG2	Self-glucosylating initiator of glycogen synthesis, also glucosylates n-dodecyl-beta-D-maltoside; similar to mammalian glycogenin
YJL136C	11.8	12.449	12.2	13.6	0.4355	1.14673	0.657866	1.3691	0.71123	-1.38066	RPS21B	Protein component of the small (40S) ribosomal subunit; nearly identical to Rps21Ap and has similarity to rat S21 ribosomal protein
YJL134W	7.9	8.507	8.6	8.79	0.698395	0.28019	0.557395	0.13919	-0.4182	-0.45788	LCB3	Long-chain base-1-phosphate phosphatase with specificity for dihydrosphingosine-1-phosphate, regulates ceramide and long-chain base phosphates levels, involved in incorporation of exogenous long chain bases in sphingolipids
YJL133C-A	7.2	7.161	7.8	7.69	0.588862	0.53408	-0.023312	-0.07809	-0.05478	-0.02891		Putative protein of unknown function; the authentic, non-tagged protein is detected in highly purified mitochondria in high-throughput studies
YJL133W	8.5	7.45	8.5	7.97	-0.024443	0.5156	-1.0649	-0.52486	0.54004	-0.66165	MRS3	Iron transporter that mediates Fe2+ transport across the inner mitochondrial membrane; mitochondrial carrier family member, similar to and functionally redundant with Mrs4p; active under low-iron conditions; may transport other cations
YJL132W	6	5.037	6.4	5.63	0.367442	0.59575	-0.967505	-0.7392	0.2283	-0.0988		Putative protein of unknown function; localizes to the membrane fraction; possible Zap1p-regulated target gene induced by zinc deficiency; YJL132W is a non-essential gene
YJL131C	6.4	6.501	6.3	6.26	-0.160083	-0.24109	0.06103	-0.01998	-0.08101	-0.04053	AIM23	Putative protein of unknown function; the authentic non-tagged protein is detected in highly purified mitochondria; null mutant is viable, displays severe respiratory growth defect and elevated frequency of mitochondrial genome loss
YJL130C	11.7	13.038	11.7	10.21	-0.021348	-2.82832	1.33599	-1.47098	-2.80697	-27.2687	URA2	Bifunctional carbamoylphosphate synthetase (CPSase)-aspartate transcarbamylase (ATCase), catalyzes the first two enzymatic steps in the de novo biosynthesis of pyrimidines; both activities are subject to feedback inhibition by UTP
YJL129C	9	7.309	8.9	6.28	-0.111592	-1.03033	-1.66896	-2.5877	-0.91874	-1.15598	TRK1	Component of the Trk1p-Trk2p potassium transport system; 180 kDa high affinity potassium transporter; phosphorylated in vivo and interacts physically with the phosphatase Ppz1p, suggesting Trk1p acitivy is regulated by phosphorylation
YJL128C	8.5	8.829	8.5	6.85	0.072697	-1.98012	0.373856	-1.67896	-2.05281	-7.89898	PBS2	MAP kinase kinase that plays a pivotal role in the osmosensing signal-transduction pathway, activated under severe osmotic stress; plays a role in regulating Ty1 transposition
YJL127C-B	6.5	4.16	6.7	4.03	0.230082	-0.12959	-2.35645	-2.71613	-0.35968	-0.14219		Putative protein of unknown function; identified based on homology to the filamentous fungus, <i>Ashbya gossypii</i>
[truncated: 5,125 more rows]

## Sheet: iRPF_Ded1_for_FIg5
YORF	iRPF_0nM_Ded1	iRPF_100nM_Ded1	iRPF_500nM_Ded1	FC_100/0nM_Ded1	FC_500/0nM_Ded1	FDR_100/0nM_Ded1	FDR_500/0nM_Ded1
[truncated: 3,052 more rows]

[truncated: 3 more sheets: uRPF_Ded1_for_Fig6, mRPF_eIF4A_for_Fig7, Input_mRNA]
